# Supplementary material for: Shugan Hewei Decoction Alleviates Cecum Mucosal Injury and Improves Depressive- and Anxiety-Like Behaviors in Chronic Stress Model Rats by Regulating Cecal Microbiota and Inhibiting NLRP3 Inflammasome
Source: Front Pharmacol. 2021 Dec 20;12:766474. doi: 10.3389/fphar.2021.766474 (PMC8721152; doi:10.3389/fphar.2021.766474)
Supplement: Supplementary file 1 [file DataSheet3.ZIP]

Archive with 44 entries (27 files):
- Supplementary_Material-original data1/
- Supplementary_Material-original data1/FIGURE1/
- Supplementary_Material-original data1/FIGURE1/Figure 1.pptx
- Supplementary_Material-original data1/FIGURE1/SHD/
- Supplementary_Material-original data1/FIGURE1/SHD/吴茱萸.jpg
- Supplementary_Material-original data1/FIGURE1/SHD/木香.jpg
- Supplementary_Material-original data1/FIGURE1/SHD/枳实.jpg
- Supplementary_Material-original data1/FIGURE1/SHD/柴胡.jpg
- Supplementary_Material-original data1/FIGURE1/SHD/炒白术.jpg
- Supplementary_Material-original data1/FIGURE1/SHD/炙甘草.jpg
- Supplementary_Material-original data1/FIGURE1/SHD/白芍.jpg
- Supplementary_Material-original data1/FIGURE1/SHD/砂仁.jpg
- Supplementary_Material-original data1/FIGURE1/SHD/郁金.jpg
- Supplementary_Material-original data1/FIGURE1/SHD/黄连.jpg
- Supplementary_Material-original data1/FIGURE3/
- Supplementary_Material-original data1/FIGURE3/Figure 3(E) TIC of standard substances in positive mode. (F) TIC of standard substances in negative mode.tif
- Supplementary_Material-original data1/FIGURE3/Figure 3(G) The ion intensity of three prototype components identified from SHD-Containing serum.tif
- Supplementary_Material-original data1/FIGURE3/Figures 3(A) TIC of SHD in positive mode. (B) TIC of SHD in negative mode.tif
- Supplementary_Material-original data1/FIGURE3/Figures 3(C) TIC of Control serum in positive mode. (D)TIC of SHD-Containing serum in positive mode.tif
- Supplementary_Material-original data1/FIGURE4/
- Supplementary_Material-original data1/FIGURE4/Figure4 A-control×100/
- Supplementary_Material-original data1/FIGURE4/Figure4 A-control×100/A-control-CM1-9 100-3.jpg
- Supplementary_Material-original data1/FIGURE4/Figure4 A-FOS×100/
- Supplementary_Material-original data1/FIGURE4/Figure4 A-FOS×100/FOS-Y1-1 100-2.jpg
- Supplementary_Material-original data1/FIGURE4/Figure4 A-model×100/
- Supplementary_Material-original data1/FIGURE4/Figure4 A-model×100/B-model-CM2-13 100-3.jpg
- Supplementary_Material-original data1/FIGURE4/Figure4 A-SHD-H×100/
- Supplementary_Material-original data1/FIGURE4/Figure4 A-SHD-H×100/SHD-H-200%-CM4-10 100-3.jpg
- Supplementary_Material-original data1/FIGURE4/Figure4 A-SHD-L×100/
- Supplementary_Material-original data1/FIGURE4/Figure4 A-SHD-L×100/SHD-L-100%-CM3-11 100-3.jpg
- Supplementary_Material-original data1/FIGURE4/Figure4 A-SNS×100/
- Supplementary_Material-original data1/FIGURE4/Figure4 A-SNS×100/SNS-Y1-3 100-3.jpg
- Supplementary_Material-original data1/FIGURE4/Figure4 B-control×200/
- Supplementary_Material-original data1/FIGURE4/Figure4 B-control×200/A-control-CM1-9 200-3.jpg
- Supplementary_Material-original data1/FIGURE4/Figure4 B-FOS×200/
- Supplementary_Material-original data1/FIGURE4/Figure4 B-FOS×200/FOS-Y1-1 200-2.jpg
- Supplementary_Material-original data1/FIGURE4/Figure4 B-model×200/
- Supplementary_Material-original data1/FIGURE4/Figure4 B-model×200/B-model-CM2-13 200-3.jpg
- Supplementary_Material-original data1/FIGURE4/Figure4 B-SHD-H×200/
- Supplementary_Material-original data1/FIGURE4/Figure4 B-SHD-H×200/SHD-H-CM4-10 200-3.jpg
- Supplementary_Material-original data1/FIGURE4/Figure4 B-SHD-L×200/
- Supplementary_Material-original data1/FIGURE4/Figure4 B-SHD-L×200/SHD-L-CM3-11 200-3.jpg
- Supplementary_Material-original data1/FIGURE4/Figure4 B-SNS×200/
- Supplementary_Material-original data1/FIGURE4/Figure4 B-SNS×200/SNS-Y1-3 200-3.jpg
