# Supplementary material for: Shugan Hewei Decoction Alleviates Cecum Mucosal Injury and Improves Depressive- and Anxiety-Like Behaviors in Chronic Stress Model Rats by Regulating Cecal Microbiota and Inhibiting NLRP3 Inflammasome
Source: Front Pharmacol. 2021 Dec 20;12:766474. doi: 10.3389/fphar.2021.766474 (PMC8721152; doi:10.3389/fphar.2021.766474)
Supplement: Supplementary file 2 [file DataSheet4.ZIP]

Archive with 124 entries (95 files):
- Supplementary_Material-original data2/
- Supplementary_Material-original data2/FIGURE2/
- Supplementary_Material-original data2/FIGURE2/Figure2A/
- Supplementary_Material-original data2/FIGURE2/Figure2A/Figure 2A.pdf
- Supplementary_Material-original data2/FIGURE2/Figure2A/Figure 2A.pptx
- Supplementary_Material-original data2/FIGURE2/Figure2B/
- Supplementary_Material-original data2/FIGURE2/Figure2B/Body weight.pzfx
- Supplementary_Material-original data2/FIGURE2/Figure2B/Figure2B Body weight.tif
- Supplementary_Material-original data2/FIGURE2/Figure2B/体质量变化.csv
- Supplementary_Material-original data2/FIGURE2/Figure2C/
- Supplementary_Material-original data2/FIGURE2/Figure2C/Figure2C Weight gain.tif
- Supplementary_Material-original data2/FIGURE2/Figure2C/Weight gain.csv
- Supplementary_Material-original data2/FIGURE2/Figure2C/Weight gain.pzfx
- Supplementary_Material-original data2/FIGURE2/Figure2D/
- Supplementary_Material-original data2/FIGURE2/Figure2D/Bristol Score.csv
- Supplementary_Material-original data2/FIGURE2/Figure2D/Bristol Score.pzfx
- Supplementary_Material-original data2/FIGURE2/Figure2D/Figure2D Bristol Score.tif
- Supplementary_Material-original data2/FIGURE2/Figure2E/
- Supplementary_Material-original data2/FIGURE2/Figure2E/Fecal Moisture.csv
- Supplementary_Material-original data2/FIGURE2/Figure2E/Fecal Moisture.pzfx
- Supplementary_Material-original data2/FIGURE2/Figure2E/Figure2E Fecal Moisture.tif
- Supplementary_Material-original data2/FIGURE2/Figure2F/
- Supplementary_Material-original data2/FIGURE2/Figure2F/Figures2F-Sucrose Prefrence Test.tif
- Supplementary_Material-original data2/FIGURE2/Figure2F/Sucrose Prefrence Test.csv
- Supplementary_Material-original data2/FIGURE2/Figure2F/Sucrose Prefrence Test.pzfx
- Supplementary_Material-original data2/FIGURE2/Figure2J/
- Supplementary_Material-original data2/FIGURE2/Figure2J/Figure2J-FST.tif
- Supplementary_Material-original data2/FIGURE2/Figure2J/Forced swimming test.pzfx
- Supplementary_Material-original data2/FIGURE2/Figure2J/Forced swimming test.xls
- Supplementary_Material-original data2/FIGURE2/Figures 2G,2H,2I/
- Supplementary_Material-original data2/FIGURE2/Figures 2G,2H,2I/Figure 2G.OFT-Duration.tif
- Supplementary_Material-original data2/FIGURE2/Figures 2G,2H,2I/Figure 2H.OFT-Distance.tif
- Supplementary_Material-original data2/FIGURE2/Figures 2G,2H,2I/Figure 2I.OFT-Zone Crossing.tif
- Supplementary_Material-original data2/FIGURE2/Figures 2G,2H,2I/OFT.pzfx
- Supplementary_Material-original data2/FIGURE2/Figures 2G,2H,2I/OFT.xls
- Supplementary_Material-original data2/FIGURE2/~$Figure 1.pptx
- Supplementary_Material-original data2/FIGURE4/
- Supplementary_Material-original data2/FIGURE4/Figures 4C,4D/
- Supplementary_Material-original data2/FIGURE4/Figures 4C,4D/Cecum Crypts Depth&Density-date.docx
- Supplementary_Material-original data2/FIGURE4/Figures 4C,4D/Cecum Crypts Depth&Density-date.pzfx
- Supplementary_Material-original data2/FIGURE4/Figures 4C,4D/Figure4C-Cecum Crypts Depth.tif
- Supplementary_Material-original data2/FIGURE4/Figures 4C,4D/Figure4D-Cecum Crypts Density.tif
- Supplementary_Material-original data2/FIGURE5/
- Supplementary_Material-original data2/FIGURE5/Figure 5A-simpson-T-test data table between groups.xls
- Supplementary_Material-original data2/FIGURE5/Figure 5A.png
- Supplementary_Material-original data2/FIGURE5/Figure 5B-chao-T-test data table between groups.xls
- Supplementary_Material-original data2/FIGURE5/Figure 5B.png
- Supplementary_Material-original data2/FIGURE5/Figure 5C.png
- Supplementary_Material-original data2/FIGURE5/Figure 5D.png
- Supplementary_Material-original data2/FIGURE5/Figure 5E.png
- Supplementary_Material-original data2/FIGURE5/Figure 5F.png
- Supplementary_Material-original data2/FIGURE5/Figure 5G.png
- Supplementary_Material-original data2/FIGURE5/Figure 5H.png
- Supplementary_Material-original data2/FIGURE5/Figure 5I.pdf
- Supplementary_Material-original data2/FIGURE5/Figure 5I.png
- Supplementary_Material-original data2/FIGURE5/Figure 5I.svg
- Supplementary_Material-original data2/FIGURE6/
- Supplementary_Material-original data2/FIGURE6/Figures 6A-D(Serum-Elisa)/
- Supplementary_Material-original data2/FIGURE6/Figures 6A-D(Serum-Elisa)/Figure6A-Serum-NLRP3-Elisa.tif
- Supplementary_Material-original data2/FIGURE6/Figures 6A-D(Serum-Elisa)/Figure6B-Serum-Caspase1-Elisa.tif
- Supplementary_Material-original data2/FIGURE6/Figures 6A-D(Serum-Elisa)/Figure6C-Serum-IL-1β-Elisa.tif
- Supplementary_Material-original data2/FIGURE6/Figures 6A-D(Serum-Elisa)/Figure6D-Serum-IL-18-Elisa.tif
- Supplementary_Material-original data2/FIGURE6/Figures 6A-D(Serum-Elisa)/Serum-Elisa.pzfx
- Supplementary_Material-original data2/FIGURE6/Figures 6A-D(Serum-Elisa)/Serum-Elisa.xlsx
- Supplementary_Material-original data2/FIGURE6/Figures 6E-I(Cecal-PCR )/
- Supplementary_Material-original data2/FIGURE6/Figures 6E-I(Cecal-PCR )/Cecal tissue-RT-PCR.pzfx
- Supplementary_Material-original data2/FIGURE6/Figures 6E-I(Cecal-PCR )/Cecal tissue-RT-PCR.xlsx
- Supplementary_Material-original data2/FIGURE6/Figures 6E-I(Cecal-PCR )/Figure6E-Cecal-NLRP3-PCR.tif
- Supplementary_Material-original data2/FIGURE6/Figures 6E-I(Cecal-PCR )/Figure6F-Cecal-ASC-PCR.tif
- Supplementary_Material-original data2/FIGURE6/Figures 6E-I(Cecal-PCR )/Figure6G-Cecal-Caspase1-PCR.tif
- Supplementary_Material-original data2/FIGURE6/Figures 6E-I(Cecal-PCR )/Figure6H-Cecal-IL-1β-PCR.tif
- Supplementary_Material-original data2/FIGURE6/Figures 6E-I(Cecal-PCR )/Figure6I-Cecal-IL-18-PCR.tif
- Supplementary_Material-original data2/FIGURE6/Figures 6E-I(Cecal-PCR )/RT-PCR-Report.docx
- Supplementary_Material-original data2/FIGURE6/Figures 6J-K(Cecal-IF×200 )/
- Supplementary_Material-original data2/FIGURE6/Figures 6J-K(Cecal-IF×200 )/Cecal tissue-IF-Images and data analysis.xlsx
- Supplementary_Material-original data2/FIGURE6/Figures 6J-K(Cecal-IF×200 )/Figure6-K-NLRP3-Caspase-1/
- Supplementary_Material-original data2/FIGURE6/Figures 6J-K(Cecal-IF×200 )/Figure6-K-NLRP3-Caspase-1/Control/
- Supplementary_Material-original data2/FIGURE6/Figures 6J-K(Cecal-IF×200 )/Figure6-K-NLRP3-Caspase-1/Control/CM1-9 NLRP3(绿)+caspase1(红) 200-1 2 3.jpg
- Supplementary_Material-original data2/FIGURE6/Figures 6J-K(Cecal-IF×200 )/Figure6-K-NLRP3-Caspase-1/Control/CM1-9 NLRP3(绿)+caspase1(红) 200-1.jpg
- Supplementary_Material-original data2/FIGURE6/Figures 6J-K(Cecal-IF×200 )/Figure6-K-NLRP3-Caspase-1/Control/CM1-9 NLRP3(绿)+caspase1(红) 200-2.jpg
- Supplementary_Material-original data2/FIGURE6/Figures 6J-K(Cecal-IF×200 )/Figure6-K-NLRP3-Caspase-1/Control/CM1-9 NLRP3(绿)+caspase1(红) 200-3.jpg
- Supplementary_Material-original data2/FIGURE6/Figures 6J-K(Cecal-IF×200 )/Figure6-K-NLRP3-Caspase-1/FOS/
- Supplementary_Material-original data2/FIGURE6/Figures 6J-K(Cecal-IF×200 )/Figure6-K-NLRP3-Caspase-1/FOS/盲 Y 2-1 caspase1(红)+NLRP3(绿)  200-7 8 9.jpg
- Supplementary_Material-original data2/FIGURE6/Figures 6J-K(Cecal-IF×200 )/Figure6-K-NLRP3-Caspase-1/FOS/盲 Y 2-1 caspase1(红)+NLRP3(绿)  200-7.jpg
- Supplementary_Material-original data2/FIGURE6/Figures 6J-K(Cecal-IF×200 )/Figure6-K-NLRP3-Caspase-1/FOS/盲 Y 2-1 caspase1(红)+NLRP3(绿)  200-8.jpg
- Supplementary_Material-original data2/FIGURE6/Figures 6J-K(Cecal-IF×200 )/Figure6-K-NLRP3-Caspase-1/FOS/盲 Y 2-1 caspase1(红)+NLRP3(绿)  200-9.jpg
- Supplementary_Material-original data2/FIGURE6/Figures 6J-K(Cecal-IF×200 )/Figure6-K-NLRP3-Caspase-1/Model/
- Supplementary_Material-original data2/FIGURE6/Figures 6J-K(Cecal-IF×200 )/Figure6-K-NLRP3-Caspase-1/Model/CM2-12 NLRP3(绿)+caspase1(红) 200-4 5 6.jpg
- Supplementary_Material-original data2/FIGURE6/Figures 6J-K(Cecal-IF×200 )/Figure6-K-NLRP3-Caspase-1/Model/CM2-12 NLRP3(绿)+caspase1(红) 200-4.jpg
- Supplementary_Material-original data2/FIGURE6/Figures 6J-K(Cecal-IF×200 )/Figure6-K-NLRP3-Caspase-1/Model/CM2-12 NLRP3(绿)+caspase1(红) 200-5.jpg
- Supplementary_Material-original data2/FIGURE6/Figures 6J-K(Cecal-IF×200 )/Figure6-K-NLRP3-Caspase-1/Model/CM2-12 NLRP3(绿)+caspase1(红) 200-6.jpg
- Supplementary_Material-original data2/FIGURE6/Figures 6J-K(Cecal-IF×200 )/Figure6-K-NLRP3-Caspase-1/SHD-H/
- Supplementary_Material-original data2/FIGURE6/Figures 6J-K(Cecal-IF×200 )/Figure6-K-NLRP3-Caspase-1/SHD-H/CM4-11 NLRP3(绿)+caspase1(红) 200-4 5 6.jpg
- Supplementary_Material-original data2/FIGURE6/Figures 6J-K(Cecal-IF×200 )/Figure6-K-NLRP3-Caspase-1/SHD-H/CM4-11 NLRP3(绿)+caspase1(红) 200-4.jpg
- Supplementary_Material-original data2/FIGURE6/Figures 6J-K(Cecal-IF×200 )/Figure6-K-NLRP3-Caspase-1/SHD-H/CM4-11 NLRP3(绿)+caspase1(红) 200-5.jpg
- Supplementary_Material-original data2/FIGURE6/Figures 6J-K(Cecal-IF×200 )/Figure6-K-NLRP3-Caspase-1/SHD-H/CM4-11 NLRP3(绿)+caspase1(红) 200-6.jpg
- Supplementary_Material-original data2/FIGURE6/Figures 6J-K(Cecal-IF×200 )/Figure6-K-NLRP3-Caspase-1/SHD-L/
- Supplementary_Material-original data2/FIGURE6/Figures 6J-K(Cecal-IF×200 )/Figure6-K-NLRP3-Caspase-1/SHD-L/CM3-9 NLRP3(绿)+caspase1(红) 200-4 5 6.jpg
- Supplementary_Material-original data2/FIGURE6/Figures 6J-K(Cecal-IF×200 )/Figure6-K-NLRP3-Caspase-1/SHD-L/CM3-9 NLRP3(绿)+caspase1(红) 200-4.jpg
- Supplementary_Material-original data2/FIGURE6/Figures 6J-K(Cecal-IF×200 )/Figure6-K-NLRP3-Caspase-1/SHD-L/CM3-9 NLRP3(绿)+caspase1(红) 200-5.jpg
- Supplementary_Material-original data2/FIGURE6/Figures 6J-K(Cecal-IF×200 )/Figure6-K-NLRP3-Caspase-1/SHD-L/CM3-9 NLRP3(绿)+caspase1(红) 200-6.jpg
- Supplementary_Material-original data2/FIGURE6/Figures 6J-K(Cecal-IF×200 )/Figure6-K-NLRP3-Caspase-1/SNS/
- Supplementary_Material-original data2/FIGURE6/Figures 6J-K(Cecal-IF×200 )/Figure6-K-NLRP3-Caspase-1/SNS/盲 Y1-3  NLRP3(绿)+ASC(红)   200-7 8 9.jpg
- Supplementary_Material-original data2/FIGURE6/Figures 6J-K(Cecal-IF×200 )/Figure6-K-NLRP3-Caspase-1/SNS/盲 Y1-3  NLRP3(绿)+ASC(红)   200-7.jpg
- Supplementary_Material-original data2/FIGURE6/Figures 6J-K(Cecal-IF×200 )/Figure6-K-NLRP3-Caspase-1/SNS/盲 Y1-3  NLRP3(绿)+ASC(红)   200-8.jpg
- Supplementary_Material-original data2/FIGURE6/Figures 6J-K(Cecal-IF×200 )/Figure6-K-NLRP3-Caspase-1/SNS/盲 Y1-3  NLRP3(绿)+ASC(红)   200-9.jpg
- Supplementary_Material-original data2/FIGURE7/
- Supplementary_Material-original data2/FIGURE7/Figure 7A/
- Supplementary_Material-original data2/FIGURE7/Figure 7A/correlation analysis-Figure 6A.xls
- Supplementary_Material-original data2/FIGURE7/Figure 7A/Figure 6A.png
- Supplementary_Material-original data2/FIGURE7/Figure 7A/pvalue-Figure 6A.xls
- Supplementary_Material-original data2/FIGURE7/Figure 7B/
- Supplementary_Material-original data2/FIGURE7/Figure 7B/correlation analysis-Figure 6B.xls
- Supplementary_Material-original data2/FIGURE7/Figure 7B/Figure 6B.png
- Supplementary_Material-original data2/FIGURE7/Figure 7B/pvalue-Figure 6B.xls
- Supplementary_Material-original data2/FIGURE7/Figure 7C/
- Supplementary_Material-original data2/FIGURE7/Figure 7C/correlation analysis-Figure 6C.xls
- Supplementary_Material-original data2/FIGURE7/Figure 7C/Figure 6C.png
- Supplementary_Material-original data2/FIGURE7/Figure 7C/pvalue-Figure 6C.xls
- Supplementary_Material-original data2/FIGURE7/Figure 7D/
- Supplementary_Material-original data2/FIGURE7/Figure 7D/correlation analysis-Figure 6D.xls
- Supplementary_Material-original data2/FIGURE7/Figure 7D/Figure 6D.png
- Supplementary_Material-original data2/FIGURE7/Figure 7D/pvalue-Figure 6D.xls
- Supplementary_Material-original data2/FIGURE7/~$gure 6.docx
