# Supplementary material for: Shugan Hewei Decoction Alleviates Cecum Mucosal Injury and Improves Depressive- and Anxiety-Like Behaviors in Chronic Stress Model Rats by Regulating Cecal Microbiota and Inhibiting NLRP3 Inflammasome
Source: Front Pharmacol. 2021 Dec 20;12:766474. doi: 10.3389/fphar.2021.766474 (PMC8721152; doi:10.3389/fphar.2021.766474)
Supplement: Supplementary file 2 [file DataSheet4.ZIP › Supplementary_Material-original data2/FIGURE2/Figure2B/体质量变化.csv]

		1th d	7th	14th	21th	28th
1	control	230	290	340	365	380
2	control	245	295	355	380	410
3	control	280	320	390	410	425
4	control	260	330	375	430	370
5	control	225	295	325	365	335
6	control	250	315	380	405	420
7	control	215	255	290	310	320
8	control	245	310	380	405	415
1	model	235	280	325	320	340
2	model	235	265	285	325	345
3	model	240	255	320	330	350
4	model	245	275	325	315	355
5	model	250	290	340	370	345
6	model	225	270	285	310	325
7	model	245	265	315	335	325
8	model	260	205	340	360	360
1	SHD-L	275	315	365	395	400
2	SHD-L	195	265	380	310	320
3	SHD-L	250	295	335	380	385
4	SHD-L	265	295	340	355	395
5	SHD-L	280	300	365	405	420
6	SHD-L	270	300	350	360	375
7	SHD-L	230	270	325	350	365
8	SHD-L	220	285	305	295	350
1	SHD-H	235	280	310	340	350
2	SHD-H	255	280	340	390	425
3	SHD-H	205	255	310	340	335
4	SHD-H	245	285	325	355	365
5	SHD-H	235	280	315	360	375
6	SHD-H	275	310	380	395	410
7	SHD-H	210	390	325	375	375
8	SHD-H	220	215	300	330	320
1	SNS	250	280	335	370	395
2	SNS	260	295	325	340	365
3	SNS	270	290	360	380	355
4	SNS	290	255	310	335	345
5	SNS	275	285	320	345	350
6	SNS	280	310	355	380	375
7	SNS	265	300	325	355	355
8	SNS	250	305	345	375	365
1	FOS	290	305	355	380	390
2	FOS	290	330	380	400	420
3	FOS	265	300	325	345	360
4	FOS	245	275	310	330	340
5	FOS	285	320	365	395	385
6	FOS	255	285	340	355	375
7	FOS	260	305	350	365	380
8	FOS	245	300	350	365	400
9	FOS	235	280	320	330	340
