# Supplementary material for: Shugan Hewei Decoction Alleviates Cecum Mucosal Injury and Improves Depressive- and Anxiety-Like Behaviors in Chronic Stress Model Rats by Regulating Cecal Microbiota and Inhibiting NLRP3 Inflammasome
Source: Front Pharmacol. 2021 Dec 20;12:766474. doi: 10.3389/fphar.2021.766474 (PMC8721152; doi:10.3389/fphar.2021.766474)
Supplement: Supplementary file 2 [file DataSheet4.ZIP › Supplementary_Material-original data2/FIGURE2/Figure2C/Weight gain.csv]

	1	2	3	4	5	6	7	8	9
Control	150	165	145	110	110	170	105	170
Model	105	110	110	110	95	100	80	100
SHD-L	125	125	135	130	140	105	135	130
SHD-H	115	170	130	120	140	135	165	100
SNS	105	55	105	85	75	95	90	115
FOS	100	130	95	95	100	120	120	155	105
