# Supplementary material for: Shugan Hewei Decoction Alleviates Cecum Mucosal Injury and Improves Depressive- and Anxiety-Like Behaviors in Chronic Stress Model Rats by Regulating Cecal Microbiota and Inhibiting NLRP3 Inflammasome
Source: Front Pharmacol. 2021 Dec 20;12:766474. doi: 10.3389/fphar.2021.766474 (PMC8721152; doi:10.3389/fphar.2021.766474)
Supplement: Supplementary file 2 [file DataSheet4.ZIP › Supplementary_Material-original data2/FIGURE2/Figure2D/Bristol Score.csv]

Control	Bristol Score	Model	Bristol Score	SHD-L	Bristol Score	SHD-H	Bristol Score	SNS	Bristol Score	FOS	Bristol Score
C1	2	M1	1	SL1	1	SH1	2	S1	2	F1	2
C2	2	M2	1	SL2	2	SH2	2	S2	2	F2	2
C3	2	M3	1	SL3	1	SH3	2	S3	1	F3	2
C4	2	M4	1	SL4	2	SH4	2	S4	2	F4	2
C5	2	M5	1	SL5	2	SH5	2	S5	1	F5	1
C6	3	M6	1	SL6	1	SH6	3	S6	1	F6	2
C7	2	M7	1	SL7	1	SH7	3	S7	2	F7	1
C8	2	M8	2	SL8	1	SH8	2	S8	3	F8	1
C9	2	M9	1	SL9	2	SH9	3	S9	3	F9	3
C10	2	M10	1	SL10	2	SH10	2	S10	1	F10	2
mean	2.1		1.1		1.5		2.3		1.8		1.8
SD	0.316227766		0.316227766		0.527046277		0.483045892		0.788810638		0.632455532
SEM	0.1000		0.1		0.166666667		0.152752523		0.249443826		0.2
