# Supplementary material for: Shugan Hewei Decoction Alleviates Cecum Mucosal Injury and Improves Depressive- and Anxiety-Like Behaviors in Chronic Stress Model Rats by Regulating Cecal Microbiota and Inhibiting NLRP3 Inflammasome
Source: Front Pharmacol. 2021 Dec 20;12:766474. doi: 10.3389/fphar.2021.766474 (PMC8721152; doi:10.3389/fphar.2021.766474)
Supplement: Supplementary file 2 [file DataSheet4.ZIP › Supplementary_Material-original data2/FIGURE2/Figure2E/Fecal Moisture.csv]

	Control	Model	SHD-L	SHD-H	SNS	FOS
1	9.900054696	9.593203339	14.52212258	21.38468653	13.89167961	11.53050996
2	11.98729994	13.32225782	16.49959498	16.85636856	12.17051415	12.53905195
3	11.18176327	8.385049365	12.54922875	15.63169165	11.35299408	10.57345682
4	11.83116675	9.193788204	18.32634521	23.85409424	12.07342657	11.25664894
5	12.21914532	8.12765412	13.67046042	16.81084054	17.27834846	12.32381018
mean	11.423886	9.72439057	15.11355039	18.9075363	13.35339257	11.64469557
SD	0.934937902	2.096830934	2.304951797	3.533386799	2.384016575	0.801910373
SEM	0.418116941	0.937731301	1.030805781	1.580178615	1.066164624	0.358625221
