# Supplementary material for: Shugan Hewei Decoction Alleviates Cecum Mucosal Injury and Improves Depressive- and Anxiety-Like Behaviors in Chronic Stress Model Rats by Regulating Cecal Microbiota and Inhibiting NLRP3 Inflammasome
Source: Front Pharmacol. 2021 Dec 20;12:766474. doi: 10.3389/fphar.2021.766474 (PMC8721152; doi:10.3389/fphar.2021.766474)
Supplement: Supplementary file 2 [file DataSheet4.ZIP › Supplementary_Material-original data2/FIGURE2/Figure2F/Sucrose Prefrence Test.csv]

		Sucrose Prefrence(%)		Sucrose Prefrence(%)		Sucrose Prefrence(%)		Sucrose Prefrence(%)		Sucrose Prefrence(%)		Sucrose Prefrence(%)
1	Control	90	Model	33	SHD-L	60	SHD-H	88	SNS	94	FOS	81
2		98		69		85		82		90		96
3		94		73		84		95		82		52
4		97		26		90		95		86		88
5		97		61		89		94		72		68
6		88		48		91		90		93		70
7		91		72		97		82		79		82
8		92		59		96		88		82		97
