# Supplementary material for: Shugan Hewei Decoction Alleviates Cecum Mucosal Injury and Improves Depressive- and Anxiety-Like Behaviors in Chronic Stress Model Rats by Regulating Cecal Microbiota and Inhibiting NLRP3 Inflammasome
Source: Front Pharmacol. 2021 Dec 20;12:766474. doi: 10.3389/fphar.2021.766474 (PMC8721152; doi:10.3389/fphar.2021.766474)
Supplement: Supplementary file 2 [file DataSheet4.ZIP › Supplementary_Material-original data2/FIGURE2/Figure2J/Forced swimming test.xls]

## Sheet: 糖水
			Force Swimming
				control	model	SHD-L	SHD-H	SNS	FOS
				10.39	15.51	3.84	10.96	15.48
				16.42		6.32	7.22	20.03	12.21
				6.57	13.29		11.85
					17.68		10.22	12.51
					31.2	16.14	15.33		28.74
				9.85			6.13	20.51	19.71
				11.96	15.49	15.38		28.55
				15.61		9.17			35.06
				9.07		11.22	12.2	25.4	26.66
					12.68	6.57		27.11	19.83
				5.74	15.96			14.78
					29.57	14.78	16.43	15.3	14.78
			MEAN	10.7012	16.4225	10.4275	11.2925	17.0125	20.855
			SD	3.59771	6.78737	4.37979	3.32278	5.56709	7.50576
				14.299	23.2099	14.8073	14.6153	22.5796	28.3608
			SEM	1.27198	2.3997	1.54849	1.17478	1.96826	2.65369
