# Supplementary material for: Shugan Hewei Decoction Alleviates Cecum Mucosal Injury and Improves Depressive- and Anxiety-Like Behaviors in Chronic Stress Model Rats by Regulating Cecal Microbiota and Inhibiting NLRP3 Inflammasome
Source: Front Pharmacol. 2021 Dec 20;12:766474. doi: 10.3389/fphar.2021.766474 (PMC8721152; doi:10.3389/fphar.2021.766474)
Supplement: Supplementary file 2 [file DataSheet4.ZIP › Supplementary_Material-original data2/FIGURE2/Figures 2G,2H,2I/OFT.xls]

## Sheet: Sheet1
组别			Open Field Test
2-1				Distence(cm)
2-2
2-3				control	model	SHD-L	SHD-H	SNS	FOS
2-4				482.3			617	458.7	414.7
2-5				499.3	159.4	443		336
2-6				421.8				478	394.9
2-7				642.8	306.7	411.6	449.9		332.8
2-8				745.1	316.5	588.5	392.5
3-1				543.5		459		452.4	337.4
3-2				324.7					326
3-3				252.5	377.9		560.8	356.3	207.1
3-4					151.3	433.2	483.8	445.5	635.7
3-5					375.3	894.3	831.9		669
3-6					449	370.3	363.7	294.7
3-7					350.7	411.8	397.8	235.5
3-8			SD	149.919	98.5935	160.115	145.649	83.6265	148.976
10-1			MEAN	489	310.85	501.462	512.175	382.136	414.7
10-2				638.919	409.443	661.578	657.824	465.762	563.676
10-3			SEM	53.0043	34.8581	56.6094	51.4946	29.5664	52.6708
10-4
10-5
10-6
Y1-1
Y1-2				Duration(s)
Y1-3				control	model	SHD-L	SHD-H	SNS	FOS
Y1-4				92.8			90.1	99.7	99.7
Y1-5				87.4	142.1	94.8		112.2	112.2
Y1-6								107.1	107.1
Y1-7					125.5	96.1	92.9	90.1
Y1-8				99.7	110.1	78.4	104.2
Y2-1				86.8		91.5		84.9
Y2-2								90.2
Y2-3				48.9	109.8		78.2	118.5	118.5
Y2-4				74.7	150.3	101.1	91.8	95.5	95.5
Y2-5				112.1	114.7	50.2	45.2		153.1
Y2-6					96.8	106.4	116.4		121.4
Y2-7				131.7	121.4	111.1	107.5		133.7
Y2-8			MEAN	91.7625	121.338	91.2	90.7875	99.775	117.64
			SD	23.0344	16.5559	18.0519	20.4873	11.0877	17.6172
				114.797	137.893	109.252	111.275	110.863	135.257
			SEM	8.1439	5.85339	6.3823	7.24335	3.92009	6.22861
				Zone Crossing
				control	model	SHD-L	SHD-H	SNS	FOS
				14		6	10	6	7
				13	5	6	12	6	8
				11		9	7	9	7
				18	6	10	15	9	5
				13	9	7	11	10	6
				11	10	7	7	6	9
				13	7			7
				12	6	9	10	7	8
					7		9
					7	7			7
			MEAN	13.125	7.125	7.625	10.125	7.5	7.125
			SD	2.08791	1.53603	1.40868	2.47171	1.5	1.16592
				15.2129	8.66103	9.03368	12.5967	9	8.29092
			SEM	0.738188	0.543067	0.498043	0.873883	0.53033	0.412216
