# Supplementary material for: Shugan Hewei Decoction Alleviates Cecum Mucosal Injury and Improves Depressive- and Anxiety-Like Behaviors in Chronic Stress Model Rats by Regulating Cecal Microbiota and Inhibiting NLRP3 Inflammasome
Source: Front Pharmacol. 2021 Dec 20;12:766474. doi: 10.3389/fphar.2021.766474 (PMC8721152; doi:10.3389/fphar.2021.766474)
Supplement: Supplementary file 2 [file DataSheet4.ZIP › Supplementary_Material-original data2/FIGURE5/Figure 5A-simpson-T-test data table between groups.xls]

## Sheet: 组间T检验数据表
Estimators	Control-Mean	Control-Sd	SHD_H-Mean	SHD_H-Sd	SHD_L-Mean	SHD_L-Sd	FOS-Mean	FOS-Sd	SNS-Mean	SNS-Sd	Model-Mean	Model-Sd	Pvalue(Control-SHD_H)	Qvalue(Control-SHD_H)	Pvalue(Control-SHD_L)	Qvalue(Control-SHD_L)	Pvalue(Control-FOS)	Qvalue(Control-FOS)	Pvalue(Control-SNS)	Qvalue(Control-SNS)	Pvalue(Control-Model)	Qvalue(Control-Model)	Pvalue(SHD_H-SHD_L)	Qvalue(SHD_H-SHD_L)	Pvalue(FOS-SHD_H)	Qvalue(FOS-SHD_H)	Pvalue(SHD_H-SNS)	Qvalue(SHD_H-SNS)	Pvalue(Model-SHD_H)	Qvalue(Model-SHD_H)	Pvalue(FOS-SHD_L)	Qvalue(FOS-SHD_L)	Pvalue(SHD_L-SNS)	Qvalue(SHD_L-SNS)	Pvalue(Model-SHD_L)	Qvalue(Model-SHD_L)	Pvalue(FOS-SNS)	Qvalue(FOS-SNS)	Pvalue(FOS-Model)	Qvalue(FOS-Model)	Pvalue(Model-SNS)	Qvalue(Model-SNS)
simpson	0.029615	0.0043666	0.02999	0.0032591	0.034185	0.010581	0.055808	0.03628	0.033431	0.023969	0.052699	0.019657	1	1	0.22	0.4401	0.01359	0.01359	0.7132	0.7132	0.005385	0.02154	0.6889	0.8102	0.02387	0.03182	0.6514	0.7469	0.01182	0.04728	0.2725	0.2725	0.6514	0.6514	0.08136	0.2132	0.1278	0.1278	0.8748	0.8748	0.1563	0.3125
