# Supplementary material for: Shugan Hewei Decoction Alleviates Cecum Mucosal Injury and Improves Depressive- and Anxiety-Like Behaviors in Chronic Stress Model Rats by Regulating Cecal Microbiota and Inhibiting NLRP3 Inflammasome
Source: Front Pharmacol. 2021 Dec 20;12:766474. doi: 10.3389/fphar.2021.766474 (PMC8721152; doi:10.3389/fphar.2021.766474)
Supplement: Supplementary file 2 [file DataSheet4.ZIP › Supplementary_Material-original data2/FIGURE5/Figure 5B-chao-T-test data table between groups.xls]

## Sheet: 组间T检验数据表
Estimators	Control-Mean	Control-Sd	SHD_H-Mean	SHD_H-Sd	SHD_L-Mean	SHD_L-Sd	FOS-Mean	FOS-Sd	SNS-Mean	SNS-Sd	Model-Mean	Model-Sd	Pvalue(Control-SHD_H)	Qvalue(Control-SHD_H)	Pvalue(Control-SHD_L)	Qvalue(Control-SHD_L)	Pvalue(Control-FOS)	Qvalue(Control-FOS)	Pvalue(Control-SNS)	Qvalue(Control-SNS)	Pvalue(Control-Model)	Qvalue(Control-Model)	Pvalue(SHD_H-SHD_L)	Qvalue(SHD_H-SHD_L)	Pvalue(FOS-SHD_H)	Qvalue(FOS-SHD_H)	Pvalue(SHD_H-SNS)	Qvalue(SHD_H-SNS)	Pvalue(Model-SHD_H)	Qvalue(Model-SHD_H)	Pvalue(FOS-SHD_L)	Qvalue(FOS-SHD_L)	Pvalue(SHD_L-SNS)	Qvalue(SHD_L-SNS)	Pvalue(Model-SHD_L)	Qvalue(Model-SHD_L)	Pvalue(FOS-SNS)	Qvalue(FOS-SNS)	Pvalue(FOS-Model)	Qvalue(FOS-Model)	Pvalue(Model-SNS)	Qvalue(Model-SNS)
chao	784.45	26.952	678.98	22.308	712.96	26.122	537.12	65.023	681.29	42.71	669.99	57.055	0.00431	0.01353	0.01379	0.05516	0.0006355	0.001271	0.001359	0.005438	0.00431	0.01353	0.1113	0.4454	0.003353	0.006707	0.8262	1	1	1	0.006928	0.01386	0.2027	0.6711	0.2703	0.3605	0.0006355	0.001271	0.0113	0.0226	0.9417	0.9417
