# Supplementary material for: Shugan Hewei Decoction Alleviates Cecum Mucosal Injury and Improves Depressive- and Anxiety-Like Behaviors in Chronic Stress Model Rats by Regulating Cecal Microbiota and Inhibiting NLRP3 Inflammasome
Source: Front Pharmacol. 2021 Dec 20;12:766474. doi: 10.3389/fphar.2021.766474 (PMC8721152; doi:10.3389/fphar.2021.766474)
Supplement: Supplementary file 2 [file DataSheet4.ZIP › Supplementary_Material-original data2/FIGURE6/Figures 6A-D(Serum-Elisa)/Serum-Elisa.xlsx]

## Sheet: IL-18
标准品IL-18浓度（ng/mL）	OD1值	OD2值	Average	Corrected		序号	样品编号	OD值	OD-空白	IL-18浓度（ng/mL）		数据整理	分组	mean	SD	样品浓度	SEM
10	2.359	2.379	2.369	2.212		control	血1-7	0.984	0.827	2.23062			control	2.22532	0.306527	2.225±0.307	0.0969322
5	1.676	1.699	1.6875	1.5305				1.085	0.928	2.5591			model	0.860568	0.527388	0.861±0.527	0.166775
2.5	1.066	1.023	1.0445	0.8875			血1-8	1.022	0.865	2.35217			SHD-L	0.98038	0.0695372	0.98±0.07	0.0179544
1.25	0.687	0.691	0.689	0.532				0.932	0.775	2.06799			SHD-H	1.6193	0.300353	1.619±0.3	0.0775509
0.625	0.386	0.391	0.3885	0.2315			血1-9	1.079	0.922	2.53909			SNS	1.3344	0.245394	1.334±0.245	0.0633604
0.3125	0.299	0.27	0.2845	0.1275				0.804	0.647	1.68431			FOS	1.46818	0.243158	1.468±0.243	0.0627833
0.15625	0.223	0.235	0.229	0.072			血1-12	1.014	0.857	2.32638
0	0.153	0.161	0.157	-				1.06	0.903	2.47615
Rat Interleukin 18,IL-18（ng/mL）							血1-13	0.996	0.839	2.26875
	2.212	10						0.826	0.669	1.74868
	1.5305	5				model	血2-5	0.475	0.318	0.7853
	0.8875	2.5						0.491	0.334	0.826647
	0.532	1.25					血2-6	0.446	0.289	0.710878
	0.2315	0.625						0.487	0.33	0.816291
	0.1275	0.3125					血2-9	0.48	0.323	0.798199
	0.072	0.15625						0.483	0.326	0.805948
	-	0					血2-10	0.353	0.196	0.476452
								0.353	0.196	0.476452
							血2-13	0.402	0.245	0.599191
								1.009	0.852	2.31032
						SHD-L	血3-6	0.527	0.37	0.920455
								0.575	0.418	1.04729
								0.54	0.383	0.954603
Rational Function:: y=(a+bx)/(1+cx+dx^2)							血3-7	0.534	0.377	0.938824
Coefficient Data:								0.521	0.364	0.904744
a =	0.000433883							0.575	0.418	1.04729
b =	2.37529						血3-8	0.557	0.4	0.999482
c =	-0.102068							0.582	0.425	1.06596
d =	-0.0508249							0.517	0.36	0.894287
							血3-10	0.596	0.439	1.10343
								0.54	0.383	0.954603
								0.551	0.394	0.983613
							血3-11	0.53	0.373	0.928322
								0.519	0.362	0.899514
								0.581	0.424	1.06329
						SHD-H	血4-2	0.942	0.785	2.09894
								0.774	0.617	1.5975
								0.937	0.78	2.08345
							血4-3	0.987	0.83	2.24013
								0.883	0.726	1.91844
								0.919	0.762	2.02797
							血4-6	0.715	0.558	1.42991
								0.74	0.583	1.50043
								0.726	0.569	1.46085
							血4-8	0.781	0.624	1.61765
								0.943	0.786	2.10205
								0.894	0.737	1.95171
							血4-13	0.917	0.76	2.02184
								0.985	0.828	2.23378
								0.999	0.842	2.27832
						SNS	血5-4	0.714	0.557	1.4271
								0.654	0.497	1.26073
								0.776	0.619	1.60325
							血5-5	0.691	0.534	1.36287
								0.503	0.346	0.857796
								0.741	0.584	1.50326
							血5-9	0.594	0.437	1.09807
								0.657	0.5	1.26896
								0.54	0.383	0.954603
							血5-10	0.675	0.518	1.31852
								0.787	0.63	1.63498
								0.763	0.606	1.56594
							血5-12	0.705	0.548	1.4019
								0.791	0.634	1.64655
								0.599	0.442	1.11149
						FOS	血6-3	0.676	0.519	1.32129
								0.825	0.668	1.74574
								0.696	0.539	1.37678
							血6-4	0.742	0.585	1.5061
								0.711	0.554	1.41869
								0.628	0.471	1.18981
							血6-7	0.747	0.59	1.5203
								0.827	0.67	1.75162
								0.896	0.739	1.95778
							血6-10	0.834	0.677	1.77225
								0.652	0.495	1.25525
								0.632	0.475	1.20067
							血6-13	0.615	0.458	1.1546
								0.695	0.538	1.374
								0.732	0.575	1.47778

## Sheet: IL-1β
标准品IL-1β 浓度（pg/mL）	OD1值	OD2值	Average	Corrected		序号	样品编号	OD值	OD-空白	IL-1β 浓度（pg/mL）		数据整理	分组	mean	SD	样品浓度	SEM
4000	2.476	2.459	2.4675	2.2805		control	血1-7	0.357	0.17	121.914			control	209.335	133.025	209.335±133.025	42.0662
2000	2.132	2.123	2.1275	1.9405				0.452	0.265	188.105			model	502.239	68.7846	502.239±68.785	21.7516
1000	1.556	1.544	1.55	1.363			血1-8	0.475	0.288	203.501			SHD-L	387.204	55.5678	387.204±55.568	14.3475
500	0.911	0.909	0.91	0.723				0.364	0.177	126.958			SHD-H	326.6	21.7313	326.6±21.731	5.61099
250	0.583	0.576	0.5795	0.3925			血1-9	0.434	0.247	175.904			SNS	401.282	51.7507	401.282±51.751	13.362
125	0.396	0.391	0.3935	0.2065				0.463	0.276	195.494			FOS	354.929	35.806	354.929±35.806	9.24507
62.5	0.277	0.264	0.2705	0.0835			血1-12	0.46	0.273	193.484
0	0.189	0.185	0.187	-				0.442	0.255	181.344
Rat Interleukin 1β,IL-1β （pg/ml）							血1-13	0.367	0.18	129.111
	2.2805	4000						1.063	0.876	577.53
	1.9405	2000				model	血2-5	0.994	0.807	531.608
	1.363	1000						0.887	0.7	462.954
	0.723	500					血2-6	1.07	0.883	582.281
	0.3925	250						1.09	0.903	595.957
	0.2065	125					血2-9	0.827	0.64	425.368
	0.0835	62.5						0.891	0.704	465.479
	-	0					血2-10	1.088	0.901	594.582
								0.858	0.671	444.729
							血2-13	0.828	0.641	425.991
								0.935	0.748	493.437
						SHD-L	血3-6	0.844	0.657	435.972
								0.792	0.605	403.62
								0.685	0.498	337.36
Rational Function:: y=(a+bx)/(1+cx+dx^2)							血3-7	0.898	0.711	469.902
Coefficient Data:								0.816	0.629	418.522
a =	-12.2321							0.633	0.446	304.97
b =	863.014						血3-8	0.809	0.622	414.171
c =	0.673215							0.69	0.503	340.463
d =	-0.393409							0.871	0.684	452.884
							血3-10	0.74	0.553	371.424
								0.737	0.55	369.568
								0.632	0.445	304.344
							血3-11	0.896	0.709	468.637
								0.692	0.505	341.703
								0.745	0.558	374.517
						SHD-H	血4-2	0.515	0.328	229.817
								0.6	0.413	284.237
								0.591	0.404	278.552
							血4-3	0.583	0.396	273.485
								0.5	0.313	220.011
								0.56	0.373	258.842
							血4-6	0.561	0.374	259.481
								0.562	0.375	260.12
								0.586	0.399	275.386
							血4-8	0.534	0.347	242.139
								0.511	0.324	227.209
								0.506	0.319	223.942
							血4-13	0.531	0.344	240.2
								0.576	0.389	269.04
								0.525	0.338	236.315
						SNS	血5-4	0.778	0.591	394.943
								0.874	0.687	454.769
								0.838	0.651	432.226
							血5-5	0.657	0.47	319.953
								0.779	0.592	395.562
								0.775	0.588	393.085
							血5-9	0.616	0.429	294.311
								0.865	0.678	449.117
								0.866	0.679	449.744
							血5-10	0.89	0.703	464.847
								0.846	0.659	437.221
								0.735	0.548	368.33
							血5-12	0.784	0.597	398.66
								0.829	0.642	426.614
								0.689	0.502	339.842
						FOS	血6-3	0.759	0.572	383.18
								0.701	0.514	347.282
								0.653	0.466	317.46
							血6-4	0.739	0.552	370.805
								0.607	0.42	288.65
								0.7	0.513	346.662
							血6-7	0.65	0.463	315.59
								0.615	0.428	293.682
								0.796	0.609	406.101
							血6-10	0.749	0.562	376.992
								0.724	0.537	361.524
								0.735	0.548	368.33
							血6-13	0.763	0.576	385.655
								0.748	0.561	376.373
								0.763	0.576	385.655

## Sheet: Caspase-1
标准品Caspase-1浓度（pg/ml）	OD1值	OD2值	Average	Corrected		序号	样品编号	OD值	OD-空白	Caspase-1浓度（pg/ml）		数据整理	分组	mean	SD	样品浓度	SEM
400	2.191	2.229	2.21	2.005		control	血1-7	0.458	0.253	23.7872			control	22.7741	13.0816	22.774±13.082	4.13677
200	1.731	1.743	1.737	1.532				0.367	0.162	15.1997			model	68.2193	11.3219	68.219±11.322	3.58031
100	1.153	1.165	1.159	0.954			血1-8	0.422	0.217	20.3873			SHD-L	51.2168	10.4883	51.217±10.488	2.70806
50	0.756	0.748	0.752	0.547				0.457	0.252	23.6926			SHD-H	42.3189	3.13078	42.319±3.131	0.808363
25	0.455	0.469	0.462	0.257			血1-9	0.354	0.149	13.9732			SNS	52.2303	7.12934	52.23±7.129	1.84079
12.5	0.327	0.326	0.3265	0.1215				0.488	0.283	26.627			FOS	44.5599	5.72317	44.56±5.723	1.47772
6.25	0.279	0.291	0.285	0.08			血1-12	0.377	0.172	16.1429
0	0.199	0.211	0.205	-				0.368	0.163	15.2941
Rat Caspase-1(CASP1)（pg/ml）							血1-13	0.364	0.159	14.9167
	2.005	400						0.805	0.6	57.7206
	1.532	200				model	血2-5	0.802	0.597	57.4112
	0.954	100						0.869	0.664	64.4231
	0.547	50					血2-6	0.958	0.753	74.1135
	0.257	25						0.84	0.635	61.3612
	0.1215	12.5					血2-9	0.86	0.655	63.4682
	0.08	6.25						0.816	0.611	58.8587
	-	0					血2-10	1.092	0.887	89.732
								1.049	0.844	84.5659
							血2-13	0.811	0.606	58.3407
								0.92	0.715	69.9181
						SHD-L	血3-6	0.672	0.467	44.3409
								0.61	0.405	38.2954
								0.69	0.485	46.1157
Rational Function:: y=(a+bx)/(1+cx+dx^2)							血3-7	0.768	0.563	53.9314
Coefficient Data:								0.663	0.458	43.457
a =	-0.182591							0.63	0.425	40.235
b =	96.0075						血3-8	0.885	0.68	66.1313
c =	0.0982651							0.859	0.654	63.3624
d =	-0.178148							0.657	0.452	42.869
							血3-10	0.774	0.569	54.542
								0.894	0.689	67.0983
								0.712	0.507	48.2987
							血3-11	0.775	0.57	54.6439
								0.613	0.408	38.5858
								0.887	0.682	66.3458
						SHD-H	血4-2	0.527	0.322	30.3324
								0.587	0.382	36.0759
								0.505	0.3	28.2399
							血4-3	0.502	0.297	27.9551
								0.526	0.321	30.2371
								0.502	0.297	27.9551
							血4-6	0.6	0.395	37.3291
								0.539	0.334	31.4764
								0.543	0.338	31.8582
							血4-8	0.588	0.383	36.1722
								0.571	0.366	34.5382
								0.565	0.36	33.9628
							血4-13	0.55	0.345	32.527
								0.583	0.378	35.691
								0.542	0.337	31.7627
						SNS	血5-4	0.776	0.571	54.7458
								0.764	0.559	53.5251
								0.785	0.58	55.6652
							血5-5	0.699	0.494	47.0069
								0.666	0.461	43.7514
								0.699	0.494	47.0069
							血5-9	0.725	0.52	49.5962
								0.884	0.679	66.0241
								0.643	0.438	41.5009
							血5-10	0.745	0.54	51.6039
								0.804	0.599	57.6174
								0.766	0.561	53.7282
							血5-12	0.648	0.443	41.9889
								0.821	0.616	59.3778
								0.83	0.625	60.3151
						FOS	血6-3	0.634	0.429	40.624
								0.631	0.426	40.3322
								0.686	0.481	45.7205
							血6-4	0.686	0.481	45.7205
								0.706	0.501	47.7018
								0.627	0.422	39.9434
							血6-7	0.684	0.479	45.523
								0.603	0.398	37.6187
								0.721	0.516	49.1964
							血6-10	0.605	0.4	37.812
								0.69	0.485	46.1157
								0.648	0.443	41.9889
							血6-13	0.726	0.521	49.6962
								0.823	0.618	59.5857
								0.636	0.431	40.8187

## Sheet: NLRP3
标准品NLRP3浓度（pg/ml）	OD1值	OD2值	Average	Corrected		序号	样品编号	OD值	OD-空白	NLRP3浓度（pg/ml）		数据整理分析	分组	mean	SD	样品浓度	SEM
48	1.561	1.581	1.571	1.366		Control	血1-7	0.402	0.222	8.14764			control	8.71371	3.76345	8.714±3.763	1.19011
24	0.791	0.792	0.7915	0.5865				0.409	0.229	8.44269			model	17.2303	2.31479	17.23±2.315	0.732002
12	0.489	0.481	0.485	0.28			血1-8	0.351	0.171	6.03144			SHD-L	12.9394	2.01091	12.939±2.011	0.519215
6	0.399	0.401	0.4	0.195				0.376	0.196	7.0612			SHD-H	12.1476	1.7719	12.148±1.772	0.457504
3	0.315	0.321	0.318	0.113			血1-9	0.359	0.179	6.35931			SNS	14.098	2.4801	14.098±2.48	0.640358
0	0.179	0.181	0.18	-				0.387	0.207	7.51899			FOS	13.2989	2.47383	13.299±2.474	0.63874
Rat NLRP3（pg/ml）							血1-12	0.488	0.308	11.8378
	1.366	48						0.374	0.194	6.97827
	0.5865	24					血1-13	0.361	0.181	6.44152
	0.28	12						0.634	0.454	18.3183
	0.195	6				Model	血2-5	0.663	0.483	19.6167
	0.113	3						0.635	0.455	18.3631
	-	0					血2-6	0.572	0.392	15.5468
								0.596	0.416	16.6178
							血2-9	0.581	0.401	15.948
								0.507	0.327	12.6696
							血2-10	0.643	0.463	18.7213
								0.603	0.423	16.9308
							血2-13	0.691	0.511	20.8684
								0.605	0.425	17.0202
						SHD-L	血3-6	0.487	0.307	11.7942
Rational Function:: y=(a+bx)/(1+cx+dx^2)								0.538	0.358	14.0365
Coefficient Data:								0.531	0.351	13.7269
a =	-0.549352						血3-7	0.519	0.339	13.1974
b =	36.1114							0.57	0.39	15.4577
c =	-0.451412							0.451	0.271	10.2338
d =	0.339308						血3-8	0.554	0.374	14.746
								0.577	0.397	15.7696
								0.512	0.332	12.8893
							血3-10	0.582	0.402	15.9927
								0.461	0.281	10.665
								0.458	0.278	10.5355
							血3-11	0.475	0.295	11.2717
								0.46	0.28	10.6218
								0.518	0.338	13.1533
						SHD-H	血4-2	0.437	0.257	9.63295
								0.476	0.296	11.3152
								0.458	0.278	10.5355
							血4-3	0.431	0.251	9.37659
								0.406	0.226	8.31611
								0.483	0.303	11.6198
							血4-6	0.494	0.314	12.0999
								0.399	0.219	8.02152
								0.438	0.258	9.67574
							血4-8	0.456	0.276	10.4492
								0.492	0.312	12.0125
								0.486	0.306	11.7505
							血4-13	0.5	0.32	12.3626
								0.353	0.173	6.11326
								0.438	0.258	9.67574
						SNS	血5-4	0.546	0.366	14.391
								0.419	0.239	8.86597
								0.592	0.412	16.4391
							血5-5	0.581	0.401	15.948
								0.567	0.387	15.3241
								0.485	0.305	11.7069
							血5-9	0.528	0.348	13.5944
								0.581	0.401	15.948
								0.563	0.383	15.1461
							血5-10	0.459	0.279	10.5787
								0.554	0.374	14.746
								0.576	0.396	15.7251
							血5-12	0.596	0.416	16.6178
								0.458	0.278	10.5355
								0.58	0.4	15.9034
						FOS	血6-3	0.517	0.337	13.1093
								0.58	0.4	15.9034
								0.571	0.391	15.5022
							血6-4	0.418	0.238	8.82355
								0.492	0.312	12.0125
								0.496	0.316	12.1874
							血6-7	0.497	0.317	12.2312
								0.585	0.405	16.1265
								0.542	0.362	14.2137
							血6-10	0.403	0.223	8.18973
								0.579	0.399	15.8588
								0.551	0.371	14.6128
							血6-13	0.492	0.312	12.0125
								0.572	0.392	15.5468
								0.518	0.338	13.1533
