# Supplementary material for: Shugan Hewei Decoction Alleviates Cecum Mucosal Injury and Improves Depressive- and Anxiety-Like Behaviors in Chronic Stress Model Rats by Regulating Cecal Microbiota and Inhibiting NLRP3 Inflammasome
Source: Front Pharmacol. 2021 Dec 20;12:766474. doi: 10.3389/fphar.2021.766474 (PMC8721152; doi:10.3389/fphar.2021.766474)
Supplement: Supplementary file 2 [file DataSheet4.ZIP › Supplementary_Material-original data2/FIGURE6/Figures 6E-I(Cecal-PCR )/Cecal tissue-RT-PCR.xlsx]

## Sheet: Sheet1
	样品名称																		平均值																		△CT=CT目的基因-Ct内参基因
	HIP1-6	HIP1-7	HIP1-8	HIP2-6	HIP2-7	LH2-6	HIP3-6	HIP3-7	HIP3-8	HIP4-6	HIP4-7	HIP4-8	HIP5-6	HIP5-7	HIP5-8	HIP6-6	HIP6-7	HIP6-8	HIP1-6	HIP1-7	HIP1-8	HIP2-6	HIP2-7	LH2-6	HIP3-6	HIP3-7	HIP3-8	HIP4-6	HIP4-7	HIP4-8	HIP5-6	HIP5-7	HIP5-8	HIP6-6	HIP6-7	HIP6-8	HIP1-6	HIP1-7	HIP1-8	HIP2-6	HIP2-7	LH2-6	HIP3-6	HIP3-7	HIP3-8	HIP4-6	HIP4-7	HIP4-8	HIP5-6
NLRP3	30.65	31.31	31.28	31.32	31.26	32.53	30.46	30.17	30.76	31.53	31.05	31.52	30.56	30.87	32.62	29.86	30.58	30.93
	30.84	31.34	31.73	31.12	31.88	32.14	30.64	30.52	30.48	31.28	31	31.99	30.64	30.6	32.21	30.27	30.59	31.4	30.7833	31.34	31.4567	31.18	31.6467	32.29	30.53	30.31	30.6	31.2633	31.0867	31.6733	30.6133	30.7833	32.4767	30.12	30.5733	31.1833	13.89	14.2767	14.3167	14.17	15.09	14.52	13.97	13.4867	13.5	14.1433	14.3133	14.82	14.1833
	30.86	31.37	31.36	31.1	31.8	32.2	30.49	30.24	30.56	30.98	31.21	31.51	30.64	30.88	32.6	30.23	30.55	31.22
Caspase1	27.3	28.07	27.94	28.63	27.89	28.28	27.77	27.17	27.67	27.69	27.06	27.79	27.28	25.59	27.97	25.8	26.98	27.4
	27.41	28.06	27.89	28.59	27.06	28.14	27.62	27.12	27.92	27.54	26.87	27.89	27.12	25.73	27.66	25.96	27.19	27.15	27.29	28.0833	28.0767	28.5867	27.6067	28.3467	27.8667	27.2733	27.89	27.6633	27.0033	27.9267	27.13	25.69	27.88	25.89	27.21	27.2933	10.3967	11.02	10.9367	11.5767	11.05	10.5767	11.3067	10.45	10.79	10.5433	10.23	11.0733	10.7
	27.16	28.12	28.4	28.54	27.87	28.62	28.21	27.53	28.08	27.76	27.08	28.1	26.99	25.75	28.01	25.91	27.46	27.33
IL-1β	31.68	31.18	33.06	32.67	31.76	32.16	32.08	30.71	N/A	32.67	30.97	N/A	31.21	31.98	33.14	30.18	31.65	N/A
	30.63	32.17	32.18	N/A	N/A	32.08	N/A	30.73	33.56	32.05	31.36	31.24	N/A	31.96	33.3	30.92	31.02	31.68	31.0033	31.675	32.4533	33.055	31.69	32.16	32.09	30.7367	33.29	32.2633	31.165	31.635	31.39	31.73	33.0733	30.5633	31.45	31.425	14.11	14.6117	15.3133	16.045	15.1333	14.39	15.53	13.9133	16.19	15.1433	14.3917	14.7817	14.96
	30.7		32.12	33.44	31.62	32.24	32.1	30.77	33.02	32.07	N/A	32.03	31.57	31.25	32.78	30.59	31.68	31.17
ASC	27.76	27.23	28.18	27.47	26.9	28.5	27.05	26.68	27.57	27.57	26.98	27.42	26.29	27.43	27.64	26.2	27.18	27.21
	27.25	27.06	28.23	27.54	27.25	28.49	27.53	26.76	27.34	27.75	27.15	27.33	26.79	27.34	27.99	26.44	27.05	27.26	27.5667	27.2	28.1733	27.41	27.2533	28.5467	27.3167	26.9167	27.4767	27.7933	27.0933	27.3633	26.6533	27.4233	27.7033	26.3833	27.2833	27.33	10.6733	10.1367	11.0333	10.4	10.6967	10.7767	10.7567	10.0933	10.3767	10.6733	10.32	10.51	10.2233
	27.69	27.31	28.11	27.22	27.61	28.65	27.37	27.31	27.52	28.06	27.15	27.34	26.88	27.5	27.48	26.51	27.62	27.52
IL-18	24.23	24.82	24.64	24.05	24.51	24.38	24.34	24.48	24.27	23.9	24.42	24.42	23.6	23.91	24.24	23.5	24.03	24
	24.42	24.87	24.46	23.97	24.54	24.13	24.33	24.31	24.34	24.15	24.42	24.58	23.52	23.95	24.37	23.2	24.16	23.96	24.3333	24.9	24.5433	24.0467	24.4867	24.1433	24.4067	24.3667	24.29	24.0233	24.3633	24.5233	23.6233	23.9267	24.34	23.2567	24.1333	23.95	7.44	7.83667	7.40333	7.03667	7.93	6.37333	7.84667	7.54333	7.19	6.90333	7.59	7.67	7.19333
	24.35	25.01	24.53	24.12	24.41	23.92	24.55	24.31	24.26	24.02	24.25	24.57	23.75	23.92	24.41	23.07	24.21	23.89
GAPDH	16.89	17.26	16.93	16.98	16.62	17.78	16.44	16.78	17.02	16.99	16.75	16.7	16.43	17.77	16.99	16.65	16.66	16.29																			M1-3	M1-5	M1-6	M1-7	M1-8	M2-1	M2-2	M2-3	M2-4	M2-5	M3-1	M3-2	M3-3
	16.9	16.93	17.13	17.12	16.48	17.77	16.44	16.86	17.18	17.12	16.81	16.74	16.42	17.89	16.99	16.61	16.57	16.22	16.8933	17.0633	17.14	17.01	16.5567	17.77	16.56	16.8233	17.1	17.12	16.7733	16.8533	16.43	17.82	17.0033	16.62	16.7033	16.31
	16.89	17	17.36	16.93	16.57	17.76	16.8	16.83	17.1	17.25	16.76	17.12	16.44	17.8	17.03	16.6	16.88	16.42																			11.12	9.71	9.50167	9.63667	9.28	11.2367	11.7	9.83667	10.3033	10.6567	7.08667	8.45	14.1433
	M1-3	M1-5	M1-6	M1-7	M1-8	M2-1	M2-2	M2-3	M2-4	M2-5	M3-1	M3-2	M3-3	M3-4	M3-5				M1-3	M1-5	M1-6	M1-7	M1-8	M2-1	M2-2	M2-3	M2-4	M2-5	M3-1	M3-2	M3-3	M3-4	M3-5
NLRP3	33.86	34.15	32.93	31.39	31.24	34.28	30.37	33.54	29.58	31.45	34.33	N/A	29.93	31.13	28.82																						5.31	5.34333	5.91333	5.37667	5.15333	5.94	5.21667	5.98333	6.25	4.72	5.27333	4.08	6.00333
	33.62	34.08	33.03	30.81	31.72	34.4	30.78		29.63	30.67	N/A	35.85	30.41	31.33	28.98				34.1233	30.7133	33.415	29.73	30.9433	33.7167	34.0067	32.8	31.0567	31.4333	29.71	32.7833	34.8333	35.5033	31.9267
	33.67	33.79	32.44	30.97	31.34	33.69	30.99	33.29	29.98	30.71	34.2	35.25	30.19	31.23	28.42																						9.19667	11.6167	12.8267	13.5567	13.1117	10.55	9.89333	9.04667	14.19	11.1283	9.37167	8.23667	12.04
Caspase1	28.53	26.32	29.46	25.57	26.83	28.47	27.35	29.03	26.84	25.44	27.88	28.24	26.61	27.17	25.22
	28.37	26.13	29.82	25.46	26.63	28.18	27.52	28.69	27.05	25.6	27.72	28.35	26.62	27.03	25.37				28.3133	26.3467	29.8267	25.47	26.8167	28.42	27.5233	28.9467	27.0033	25.4967	27.8967	28.4133	26.6933	27.0133	25.3333				5.05333	8.42	10.6117	11.21	11.4417	5.74	6.06	7.97333	10.3567	6.59667	7.25333	4.36	9.51667
	28.04	26.59	30.2	25.38	26.99	28.61	27.7	29.12	27.12	25.45	28.09	28.65	26.85	26.84	25.41
IL-1β	32.29	32.59	37.16	33.84	N/A	33.1	32.14	N/A	35.1	N/A	N/A	32.49	32.7	35.44	31.6																						3.99667	5.71333	5.31667	6.03667	5.52	5.15667	2.86667	2.84667	5.24	5.04	1.4	3.85667	5.68
		32.65	36.55	33.06	34.98	N/A	N/A	31.7	34.97	31.96	32.28	32.65	32.76	35.42	31.9				32.2	32.62	36.74	33.65	34.775	33.03	32.2	32.01	34.9433	31.905	31.995	32.57	32.73	35.3333	31.75				M4-1	M4-2	M4-3	M4-4	M4-5	M5-1	M5-2	M5-3	M5-4	M5-5	M6-1	M6-2	M6-3
	32.11		36.51	34.05	34.57	32.96	32.26	32.32	34.76	31.85	31.71	N/A	N/A	35.14	N/A
ASC	28.31	29.31	34.18	30.97		28.26	28.43	30.83	31.14	27.35	29.75	28.75	30.64	31.21	29.82																						11.3933	11.3433	11.8967	12.49	11.2667	11.38	10.21	10.2133	9.95	9.71	9.83667	9.78	11
	28.1	29.53	-	31.3	33.17	28.06	28.17	30.77	31.09	27.55	29.74	28.5	29.82		29.45				28.0567	29.4233	34.525	31.3033	33.105	28.22	28.3667	30.9367	31.11	27.3733	29.8767	28.6933	30.2067	31.435	29.5033
	27.76	29.43	34.87	31.64	33.04	28.34	28.5	31.21	31.1	27.22	30.14	28.83	30.16	31.66	29.24																						3.61333	6.17333	5.75333	4.52667	4.53333	5.05333	5.82333	5.53	5.60333	5.44	5.58333	6.05333	4.62333
IL-18	26.98	26.86	29.13	26.26	27.26	27.52	25.49	25.82	26.05	25.82	23.99	28.47	26.24	25.9	24.49
	26.99	26.78	29.18	26.18	27.17	27.82	25.05	25.73	26	25.81	24.08	27.92	26.48	25.64	24.39				27	26.7167	29.23	26.13	27.1833	27.6367	25.1733	25.81	25.9933	25.8167	24.0233	28.19	26.37	25.76	24.4333				5.43	9.89667	9.68833	7.28667	7.99333	10.375	10.8833	11.4567	10.6767	10.8067	10.3	8.79	7.89833
	27.03	26.51	29.38	25.95	27.12	27.57	24.98	25.88	25.93	25.82	24	28.18	26.39	25.74	24.42
GAPDH	22.91	20.98	23.92	20.07	21.6	22.43	22.28	22.95	20.71	20.76	22.59	24.25	20.56	21.46	19.41																						3.36	6.08	7.23667	4.37333	4.61667	7.18	9.36333	8.23	9.39667	7.24667	7.95667	7.40667	5.95
	23.07	21.04	23.73	20.08	21.9	22.45	22.33	22.67	20.74	20.94	22.6	24.33	20.56	21.28	19.46				23.0033	21.0033	23.9133	20.0933	21.6633	22.48	22.3067	22.9633	20.7533	20.7767	22.6233	24.3333	20.69	21.3467	19.4033
	23.03	20.99	24.09	20.13	21.49	22.56	22.31	23.27	20.81	20.63	22.68	24.42	20.95	21.3	19.34																						4.05667	4.39667	2.72667	3.33333	2.63667	2.94	4.84667	4.40333	5.17667	4.07667	4.62	4.46	2.83667
	M4-1	M4-2	M4-3	M4-4	M4-5	M5-1	M5-2	M5-3	M5-4	M5-5	M6-1	M6-2	M6-3	M6-4	M6-5				M4-1	M4-2	M4-3	M4-4	M4-5	M5-1	M5-2	M5-3	M5-4	M5-5	M6-1	M6-2	M6-3	M6-4	M6-5
NLRP3	29.77	32.93	34.59	35.25	32.18	32.18	29.4	30.95	29.87	29.54	31.94	32.1	34.75	32.15	31.95
	29.68	32.61	35.03	35.62	31.78	32.31	29.83	31.09	29.81	29.09	31.85	31.9	34.81	31.87	32.21				29.71	32.7833	34.8333	35.5033	31.9267	32.26	29.66	31.0133	29.81	29.4033	31.9167	31.8933	34.8867	32.1633	32.15
	29.68	32.81	34.88	35.64	31.82	32.29	29.75	31	29.75	29.58	31.96	31.68	35.1	32.47	32.29
Caspase1	21.95	27.66	28.72	27.63	25.12	25.91	25.2	26.18	25.37	24.98	27.65	28.23	28.45	25.52	27.72
	21.81	27.7	28.74	27.59	25.28	25.84	25.14	26.26	25.51	25.29	27.58	27.92	28.45	25.42	27.98				21.93	27.6133	28.69	27.54	25.1933	25.9333	25.2733	26.33	25.4633	25.1333	27.6633	28.1667	28.51	25.4667	27.7167
	22.03	27.48	28.61	27.4	25.18	26.05	25.48	26.55	25.51	25.13	27.76	28.35	28.63	25.46	27.45
IL-1β	23.59	31.37	32.91	30.45	28.63	31.27	30.59	32.67	30.56	30.31	32.21	31.07	N/A	29.24	29.27
	23.68	31.35	N/A	30.15	28.71	N/A	30.4	32.13	30.41	31	32.55	30.62	31.88	29.12	29.54				23.7467	31.3367	32.625	30.3	28.6533	31.255	30.3333	32.2567	30.5367	30.5	32.38	30.9033	31.785	29.2033	29.27
	23.97	31.29	32.34	N/A	28.62	31.24	30.01	31.97	30.64	30.19	N/A	31.02	31.69	29.25	29
ASC	21.65	27.61	30.19	27.41	25.4	28.05	28.69	28.65	29.46	26.94	29.21	29.56	29.98	26.11	28.77
	21.67	27.44	29.99	27.34	25.25	28.02	28.51	29.31	29.06	27.15	30.48	29.14	29.86	26.33	29.42				21.6767	27.52	30.1733	27.3867	25.2767	28.06	28.8133	29.03	29.2567	26.94	30.0367	29.52	29.8367	26.34	29.0267
	21.71	27.51	30.34	27.41	25.18	28.11	29.24	29.13	29.25	26.73	30.42	29.86	29.67	26.58	28.89
IL-18	22.34	26.12	25.58	26.46	23.28	23.85	24.54	25.19	24.99	23.68	26.7	26.87	26.48	23.1	25.09
	22.4	25.68	25.61	26.21	23.26	23.88	24.2	25.14	25.01	24.01	26.83	26.5	26.77	23.18	25.42				22.3733	25.8367	25.6633	26.3467	23.2967	23.82	24.2967	25.2033	25.0367	23.77	26.7	26.5733	26.7233	23.23	25.2867
	22.38	25.71	25.8	26.37	23.35	23.73	24.15	25.28	25.11	23.62	26.57	26.35	26.92	23.41	25.35
GAPDH	18.31	21.47	22.86	23.14	20.53	20.82	19.28	20.65	20.09	19.65	22.06	22.18	23.79	21.01	21.7
	18.29	21.46	22.84	22.94	20.74	20.88	19.52	20.75	19.75	19.77	22.08	22.13	23.75	21.05	N/A				18.3167	21.44	22.9367	23.0133	20.66	20.88	19.45	20.8	19.86	19.6933	22.08	22.1133	23.8867	21.06	21.745
	18.35	21.39	23.11	22.96	20.71	20.94	19.55	21	19.74	19.66	22.1	22.03	24.12	21.12	21.79
扩增倍数
	NLRP3		Caspase1		IL-1β		ASC		IL-18
HIP1-6	1	HIP1-6	1	HIP1-6	1	HIP1-6	1	HIP1-6	1
HIP1-7	0.764895	HIP1-7	0.649169	HIP1-7	0.70629	HIP1-7	1.45062	HIP1-7	0.759611
HIP1-8	0.743979	HIP1-8	0.687771	HIP1-8	0.434271	HIP1-8	0.779165	HIP1-8	1.02574
HIP2-6	0.823591	HIP2-6	0.441351	HIP2-6	0.261521	HIP2-6	1.2086	HIP2-6	1.32256
HIP2-7	0.435275	HIP2-7	0.63581	HIP2-7	0.491978	HIP2-7	0.983957	HIP2-7	0.712025
LH2-6	0.646176	LH2-6	0.882703	LH2-6	0.823591	LH2-6	0.93088	LH2-6	2.09459
HIP3-6	0.946058	HIP3-6	0.532185	HIP3-6	0.373712	HIP3-6	0.943874	HIP3-6	0.754364
HIP3-7	1.32256	HIP3-7	0.963707	HIP3-7	1.14605	HIP3-7	1.49485	HIP3-7	0.93088
HIP3-8	1.31039	HIP3-8	0.761368	HIP3-8	0.236514	HIP3-8	1.2283	HIP3-8	1.18921
HIP4-6	0.838956	HIP4-6	0.903335	HIP4-6	0.48858	HIP4-6	1	HIP4-6	1.45062
HIP4-7	0.7457	HIP4-7	1.12246	HIP4-7	0.82264	HIP4-7	1.27751	HIP4-7	0.90125
HIP4-8	0.524858	HIP4-8	0.625609	HIP4-8	0.627781	HIP4-8	1.11987	HIP4-8	0.852635
HIP5-6	0.816014	HIP5-6	0.810378	HIP5-6	0.554785	HIP5-6	1.36604	HIP5-6	1.18646
HIP5-7	1.90088	HIP5-7	5.76239	HIP5-7	1.1487	HIP5-7	2.09943	HIP5-7	2.51984
HIP5-8	0.33371	HIP5-8	0.716978	HIP5-8	0.257028	HIP5-8	0.981686	HIP5-8	1.07425
HIP6-6	1.31039	HIP6-6	2.18354	HIP6-6	1.12246	HIP6-6	1.87905	HIP6-6	1.74513
HIP6-7	1.01396	HIP6-7	0.926588	HIP6-7	0.643197	HIP6-7	1.06683	HIP6-7	1.00696
HIP6-8	0.50581	HIP6-8	0.66588	HIP6-8	0.49827	HIP6-8	0.786399	HIP6-8	0.870551
	NLRP3		Caspase1		IL-1β		ASC		IL-18
膜1-3	1	膜1-3	1	膜1-3	1	膜1-3	1	膜1-3	1
膜1-5	0.668964	膜1-5	0.97716	膜1-5	0.186856	膜1-5	0.0969465	膜1-5	0.304251
膜1-6	2.43401	膜1-6	0.658231	膜1-6	0.0807721	膜1-6	0.0212214	膜1-6	0.400535
膜1-7	1.76133	膜1-7	0.954842	膜1-7	0.0486978	膜1-7	0.0140171	膜1-7	0.243164
膜1-8	1.37872	膜1-8	1.11471	膜1-8	0.066293	膜1-8	0.0119377	膜1-8	0.347881
膜2-1	1.1	膜2-1	0.646176	膜2-1	13.6107	膜2-1	0.621288	膜2-1	2.44751
膜2-2	2.65737	膜2-2	1.06683	膜2-2	0.615572	膜2-2	0.497695	膜2-2	2.18859
膜2-3	3.0702	膜2-3	2.34567	膜2-3	0.711203	膜2-3	0.132127	膜2-3	2.21914
膜2-4	2.79594	膜2-4	3.24151	膜2-4	3.75809	膜2-4	0.0253243	膜2-4	0.422396
膜2-5	3.5801	膜2-5	1.50525	膜2-5	2.30271	膜2-5	0.343092	膜2-5	0.485205
膜3-1	0.696567	膜3-1	1.02574	膜3-1	0.885768	膜3-1	3.23403	膜3-1	6.04887
膜3-2	1.30519	膜3-2	0.627056	膜3-2	1.94531	膜3-2	0.490843	膜3-2	1.10191
膜3-3	3.10229	膜3-3	0.618423	膜3-3	0.139339	膜3-3	0.220166	膜3-3	2.41162
膜3-4	2.35653	膜3-4	0.780967	膜3-4	0.0361465	膜3-4	0.60214	膜3-4	1.58374
膜3-5	3.44221	膜3-5	0.650671	膜3-5	0.112656	膜3-5	0.353474	膜3-5	0.48858
膜4-1	0.827406	膜4-1	0.521233	膜4-1	0.391387	膜4-1	0.217638	膜4-1	0.959264
膜4-2	0.856584	膜4-2	0.549681	膜4-2	0.316996	膜4-2	1.61702	膜4-2	0.757858
膜4-3	0.583714	膜4-3	0.735433	膜4-3	1.10957	膜4-3	0.0453318	膜4-3	0.31
膜4-4	0.386891	膜4-4	1.7211	膜4-4	0.0313947	膜4-4	0.030501	膜4-4	0.75
膜4-5	0.903335	膜4-5	1.71317	膜4-5	0.262126	膜4-5	0.0302553	膜4-5	2.56685
膜5-1	0.835088	膜5-1	1.19472	膜5-1	0.441862	膜5-1	0.228986	膜5-1	2.08012
膜5-2	1.87905	膜5-2	0.700602	膜5-2	0.310644	膜5-2	0.0504151	膜5-2	0.554785
膜5-3	1.87471	膜5-3	0.858565	膜5-3	0.208772	膜5-3	0.110593	膜5-3	0.754364
膜5-4	2.25012	膜5-4	0.816014	膜5-4	0.358489	膜5-4	0.0492636	膜5-4	0.441351
膜5-5	2.65737	膜5-5	0.913831	膜5-5	0.327598	膜5-5	0.218646	膜5-5	0.946058
膜6-1	2.43401	膜6-1	0.827406	膜6-1	0.46544	膜6-1	0.133662	膜6-1	0.649169
膜6-2	2.53151	膜6-2	0.597358	膜6-2	1.32562	膜6-2	0.195693	膜6-2	0.725309
膜6-3	1.08673	膜6-3	1.60956	膜6-3	2.45945	膜6-3	0.537126	膜6-3	2.23457
膜6-4	1.01162	膜6-4	1.87038	膜6-4	2.07532	膜6-4	0.854607	膜6-4	3.54717
膜6-5	1.64148	膜6-5	0.632148	膜6-5	3.18582	膜6-5	0.213405	膜6-5	1.37078
[truncated: 41 more columns]

## Sheet: Sheet2
Cecal-PCR	CONTROL	MODEL	SHD-L	SHD-H	SNS	FOS			CONTROL	MODEL	SHD-L	SHD-H	SNS	FOS
NLRP3	1	1.1		0.83	0.29	2.43		Caspase-1	1		1.03	0.52	1.19	0.83
	0.67	2.66	1.31	0.86	0.25	2.53			0.98	1.07	0.63	0.55	0.7	0.6
		3.07	3.1	0.58	0.3	1.09			0.66	2.35	0.62	0.74	0.86	1.61
	1.76	2.8	2.36	0.39	1.73	1.01			0.95	3.24	0.78		0.82	1.87
	1.38	3.58	3.44	0.9	0.22	1.64				1.51	0.65	1.71	0.91	0.63
AVERAGE	1.2025	2.642	2.5525	0.712	0.558	1.74		AVERAGE	0.8975	2.0425	0.742	0.88	0.896	1.108
SD	0.471478	0.930871	0.943093	0.219249	0.65595	0.71861		SD	0.159661	0.958797	0.173407	0.561842	0.181742	0.590864
SEM	0.235739	0.416298	0.471547	0.098051	0.29335	0.321372		SEM	0.0798305	0.479398	0.07755	0.280921	0.0812773	0.264242
ASC	CONTROL	MODEL	SHD-L	SHD-H	SNS	FOS		IL-1β	CONTROL	MODEL	SHD-L	SHD-H	SNS	FOS
		0.62		0.22	0.23	0.13			1	0.62	0.89	0.39	0.44	0.47
	0.1	0.5	0.49		0.05	0.2			0.19	0.71	1.95	0.32	0.31	1.33
	0.02	0.13	0.22	0.05	0.11	0.54			0.08	3.76	0.14		0.21	2.46
	0.01		0.6	0.03	0.05	0.85			0.05	2.3	0.04	0.03	0.36	2.08
	0.01	0.34	0.35	0.03	0.22	0.21			0.07		0.11	0.26	0.33
AVERAGE	0.035	0.3975	0.415	0.0825	0.132	0.386		AVERAGE	0.278	1.8475	0.626	0.25	0.33	1.585
SD	0.043589	0.212034	0.165429	0.0921502	0.0884308	0.304187		SD	0.407271	1.49031	0.81678	0.155991	0.0833667	0.879185
SEM	0.0217945	0.106017	0.0827144	0.0460751	0.0395474	0.136037		SEM	0.182137	0.745155	0.365275	0.0779957	0.0372827	0.439593
IL-18	CONTROL	MODEL	SHD-L	SHD-H	SNS	FOS
		1.45		0.96		0.65
	0.3	2.19	1.1	0.76	0.55	0.73
	0.4	2.22	2.41	0.31	0.75	2.23
	0.24		1.58	0.75	0.44
	0.35	1.25	0.49		0.95	1.37
AVERAGE	0.3225	1.7775	1.395	0.695	0.6725	1.245
SD	0.0684957	0.500491	0.810453	0.274287	0.225148	0.73146
SEM	0.0342479	0.250246	0.405226	0.137143	0.112574	0.36573
