# Supplementary material for: Shugan Hewei Decoction Alleviates Cecum Mucosal Injury and Improves Depressive- and Anxiety-Like Behaviors in Chronic Stress Model Rats by Regulating Cecal Microbiota and Inhibiting NLRP3 Inflammasome
Source: Front Pharmacol. 2021 Dec 20;12:766474. doi: 10.3389/fphar.2021.766474 (PMC8721152; doi:10.3389/fphar.2021.766474)
Supplement: Supplementary file 2 [file DataSheet4.ZIP › Supplementary_Material-original data2/FIGURE6/Figures 6J-K(Cecal-IF×200 )/Cecal tissue-IF-Images and data analysis.xlsx]

## Sheet: NLRP3-ASC
groups			ASC(red light）						NLRP3（green light）
			Area	Mean	Min	Max	%Area	AVG		Area	Mean	Min	Max	%Area	AVG
control	CM1-9	1	1228800	3.666	0	234	1.714	1.49467	1	1228800	13.959	0	227	24.524	21.8427
		2	1228800	3.556	0	245	1.409		2	1228800	12.128	0	255	20.295
		3	1228800	3.808	0	240	1.361		3	1228800	12.219	0	254	20.709
	CM1-10	1	1228800	3.882	0	244	0.205	0.264667	1	1228800	11.083	0	233	11.623	10.651
		2	1228800	4.073	0	239	0.348		2	1228800	9.916	0	170	9.215
		3	1228800	3.902	0	241	0.241		3	1228800	10.445	0	151	11.115
	CM1-11	1	1228800	3.18	0	221	0.41	0.520667	1	1228800	8.945	0	240	14.819	21.034
		2	1228800	4.383	0	251	0.602		2	1228800	11.291	0	235	18.561
		3	1228800	5.132	0	250	0.55		3	1228800	16.117	0	255	29.722
	CM1-13	1	1474560	10.48	1	239	3.749	5.803	1	1474560	4.24	0	187	2.374	2.2815
		2	1474560	8.711	0	183	7.857		2	1474560	3.372	0	135	2.189
model	CM2-9	1	1474560	14.779	3	239	14.792	10.819	1	1474560	8.659	1	122	3.733	3.962
		2	1474560	9.635	1	255	6.846		2	1474560	6.989	0	116	4.191
	CM2-10	1	1228800	4.563	0	254	0.998	1.33333	1	1228800	16.93	0	255	32.757	26.9217
		2	1228800	6.452	0	255	0.994		2	1228800	12.054	0	241	20.544
		3	1228800	8.689	0	254	2.008		3	1228800	14.094	0	255	27.464
	CM2-11	1	1228800	6.826	0	255	2.826	1.983	1	1228800	12.528	0	242	23.987	28.2137
		2	1228800	5.771	0	255	1.469		2	1228800	17.597	0	255	34.721
		3	1228800	5.008	0	255	1.654		3	1228800	13.874	0	255	25.933
	CM2-12	1	1228800	3.117	0	234	0.609	0.538	1	1228800	10.979	0	178	19.715	18.7703
		2	1228800	2.278	0	233	0.41		2	1228800	9.662	0	232	16.287
		3	1228800	3.498	0	247	0.595		3	1228800	11.558	0	237	20.309
SHD-L	CM3-9	1	1228800	4.125	0	254	1.206	1.342	1	1228800	10.938	0	255	18.316	16.3617
		2	1228800	4.988	0	246	1.583		2	1228800	11.217	0	252	19.797
		3	1228800	4.066	0	255	1.237		3	1228800	7.962	0	255	10.972
	CM3-10	1	1228800	5.908	0	253	2.785	2.66267	1	1228800	12.637	0	255	22.899	20.2967
		2	1228800	5.309	0	244	2.043		2	1228800	12.233	0	246	22.421
		3	1228800	6.439	0	253	3.16		3	1228800	8.978	0	252	15.57
	CM3-11	1	1228800	4.477	0	221	1.299	1.49233	1	1228800	8.24	0	84	8.634	11.695
		2	1228800	4.552	0	240	1.728		2	1228800	9.582	0	129	12.332
		3	1228800	4.56	0	223	1.45		3	1228800	10.409	0	92	14.119
	CM3-12	1	1474560	13.349	1	255	7.094	5.431	1	1474560	6.583	0	135	3.042	2.4395
		2	1474560	10.887	1	236	3.768		2	1474560	4.893	0	151	1.837
SHD-H	CM4-9	1	1474560	10.027	1	255	1.838	3.457	1	1474560	4.736	0	153	2.271	3.2365
		2	1474560	11.446	2	255	5.076		2	1474560	8.337	0	242	4.202
	CM4-10	1	1228800	4.841	0	251	1.753	1.68867	1	1228800	13.232	0	249	23.376	16.743
		2	1228800	3.767	0	255	1.463		2	1228800	9.254	0	241	15.277
		3	1228800	4.368	0	255	1.85		3	1228800	7.996	0	248	11.576
	CM4-11	1	1228800	6.373	0	222	2.516	3.66267	1	1228800	10.622	0	86	12.755	12.6653
		2	1228800	7.538	0	237	4.059		2	1228800	11.312	0	124	12.647
		3	1228800	7.494	0	214	4.413		3	1228800	11.062	0	122	12.594
	CM4-12	1	1228800	7.235	0	254	2.981	3.21267	1	1228800	12.985	0	240	24.141	21.3697
		2	1228800	6.372	0	253	2.591		2	1228800	11.203	0	255	18.876
		3	1228800	7.979	0	255	4.066		3	1228800	11.904	0	255	21.092
SNS	Y1-1	1	1228800	7.02	0	215	8.811	11.558	1	1228800	5.286	0	163	8.571	6.8715
		2	1228800	11.464	0	213	14.305		2	1228800	3.158	0	150	5.172
	Y1-2	1	1228800	7.5	0	173	8.757	12.3723	1	1228800	4.712	0	125	8.347	8.04533
		2	1228800	11.717	0	214	15.373		2	1228800	5.086	0	107	8.514
		3	1228800	11.298	0	184	12.987		3	1228800	4.429	0	120	7.275
	Y1-3	1	1228800	0.779	0	248	0.621	0.605667	1	1228800	3.217	0	148	5.757	4.677
		2	1228800	0.931	0	254	0.752		2	1228800	2.509	0	126	3.026
		3	1228800	0.668	0	249	0.444		3	1228800	3.045	0	145	5.248
	Y1-7	1	1228800	4.764	0	185	4.735	6.04333	1	1228800	4.201	0	126	7.295	7.53033
		2	1228800	5.452	0	228	5.886		2	1228800	3.024	0	125	5.287
		3	1228800	6.961	0	164	7.509		3	1228800	5.545	0	253	10.009
	Y1-8	1	1228800	3.451	0	160	3.501	6.02	1	1228800	2.428	0	124	3.844	5.436
		2	1228800	5.322	0	208	5.973		2	1228800	4.393	0	140	6.871
		3	1228800	7.336	0	225	8.586		3	1228800	3.548	0	189	5.593
	Y1-10	1	1228800	7.696	0	204	9.616	13.2	1	1228800	2.352	0	122	3.596	4.747
		2	1228800	11.7	0	201	15.126		2	1228800	3.549	0	160	5.632
		3	1228800	10.964	0	191	14.858		3	1228800	3.19	0	135	5.013
FOS	Y2-1	1	1228800	10.138	0	233	12.488	12.0937	1	1228800	3.064	0	171	4.788	5.41167
		2	1228800	10.943	0	228	13.641		2	1228800	4.775	0	157	7.963
		3	1228800	8.833	0	227	10.152		3	1228800	2.874	0	255	3.484
	Y2-2	1	1228800	15.547	0	243	19.427	12.8347	1	1228800	3.55	0	160	5.866	6.48667
		2	1228800	8.609	0	195	10.76		2	1228800	4.411	0	221	6.975
		3	1228800	6.753	0	227	8.317		3	1228800	4.011	0	156	6.619
	Y2-7	1	1228800	2.941	0	216	2.145	5.34067	1	1228800	0.904	0	100	1.299	4.06967
		2	1228800	6.697	0	246	7.364		2	1228800	1.805	0	128	3.032
		3	1228800	6.576	0	223	6.513		3	1228800	4.485	0	134	7.878
	Y2-8	1	1228800	9.067	0	224	10.757	15.858	1	1228800	6.159	0	135	10.091	9.098
		2	1228800	12.453	0	226	20.648		2	1228800	4.588	0	129	7.704
		3	1228800	12.264	0	189	16.169		3	1228800	5.54	0	131	9.499
	Y2-11	1	1228800	7.449	0	189	8.431	7.87967	1	1228800	5.386	0	187	8.89	5.33267
		2	1228800	5.634	0	192	6.253		2	1228800	3.411	0	146	5.198
		3	1228800	7.965	0	198	8.955		3	1228800	1.644	0	119	1.91
	Y2-12	1	1228800	0.989	0	249	0.818	0.896	1	1228800	5.897	0	159	9.821	7.26267
		2	1228800	0.68	0	241	0.61		2	1228800	4.155	0	140	7.043
		3	1228800	1.375	0	249	1.26		3	1228800	2.965	0	121	4.924

## Sheet: NLRP3-Caspase1
分组	groups		caspase1(red light）						NLRP3（green light）
			Area	Mean	Min	Max	%Area	AVG		Area	Mean	Min	Max	%Area	AVG
control	CM1-9	1	1228800	4.53	0	184	1.316	2.12733	1	1228800	8.672	0	119	8.64	11.4723
		2	1228800	4.108	0	194	1.594		2	1228800	10.176	0	245	12.837
		3	1228800	5.795	0	179	3.472		3	1228800	10.665	0	81	12.94
	CM1-10	1	1228800	2.922	0	160	0.729	0.953333	1	1228800	11.473	0	207	17.067	12.7003
		2	1228800	3.077	0	193	1.078		2	1228800	8.831	0	213	11.356
		3	1228800	2.97	0	188	1.053		3	1228800	7.873	0	238	9.678
	CM1-11	1	1228800	2.789	0	180	0.832	0.965333	1	1228800	15.072	0	243	27.971	25.5693
		2	1228800	2.963	0	202	0.941		2	1228800	12.521	0	202	21.948
		3	1228800	3.294	0	192	1.123		3	1228800	14.315	0	255	26.789
	CM1-13	1	1474560	25.681	9	255	27.313	28.4917	1	1474560	4.807	0	213	2.729	3.44267
		2	1474560	22.911	8	163	23.468		2	1474560	4.988	0	197	3.519
		3	1474560	26.634	2	219	34.694		3	1474560	5.72	0	203	4.08
model	CM2-9	1	1474560	27.708	0	249	39.271	46.796	1	1474560	8.227	0	158	4.624	5.487
		2	1474560	31.943	3	255	52.36		2	1474560	9.356	0	108	4.152
		3	1474560	31.094	5	251	48.757		3	1474560	10.533	0	154	7.685
	CM2-10	1	1228800	4.563	0	254	0.998	1.33333	1	1228800	16.93	0	255	32.757	26.9217
		2	1228800	6.452	0	255	0.994		2	1228800	12.054	0	241	20.544
		3	1228800	8.689	0	254	2.008		3	1228800	14.094	0	255	27.464
	CM2-11	1	1228800	6.36	0	153	3.637	4.061	1	1228800	12.744	0	238	22.971	23.211
		2	1228800	7.737	0	176	5.339		2	1228800	12.52	0	255	23.646
		3	1228800	6.812	0	176	3.207		3	1228800	12.499	0	233	23.016
	CM2-12	1	1228800	2.308	0	137	0.251	1.28667	1	1228800	14.949	0	247	25.901	25.393
		2	1228800	4.678	0	156	1.707		2	1228800	17.478	0	255	29.65
		3	1228800	4.473	0	159	1.902		3	1228800	12.185	0	207	20.628
SHD-L	CM3-9	1	1228800	3.954	0	194	1.925	1.47267	1	1228800	10.873	0	227	13.833	12.4023
		2	1228800	3.226	0	165	1.083		2	1228800	9.923	0	221	13.081
		3	1228800	3.173	0	153	1.41		3	1228800	8.313	0	201	10.293
	CM3-10	1	1228800	3.776	0	161	2.273	2.105	1	1228800	8.144	0	245	11.37	12.5773
		2	1228800	4.128	0	185	2.002		2	1228800	9.305	0	225	13.477
		3	1228800	3.703	0	230	2.04		3	1228800	9.2	0	254	12.885
	CM3-11	1	1228800	13.419	0	252	17.927	14.649	1	1228800	10.86	0	128	17.16	19.1433
		2	1228800	11.639	0	247	14.801		2	1228800	12.403	0	106	22.079
		3	1228800	9.928	0	235	11.219		3	1228800	11.346	0	110	18.191
	CM3-12	1	1474560	30.221	12	251	46.456	32.4167	1	1474560	5.648	0	121	2.283	1.603
		2	1474560	28.141	5	255	27.29		2	1474560	4.175	0	163	1.34
		3	1474560	26.489	7	255	23.504		3	1474560	3.613	0	85	1.186
SHD-H	CM4-9	1	1474560	32.249	3	255	53.115	43.727	1	1474560	10.09	0	185	9.131	6.18133
		2	1474560	30.019	9	255	40.09		2	1474560	5.524	0	170	3.419
		3	1474560	27.836	8	255	37.976		3	1474560	7.349	0	200	5.994
	CM4-10	1	1228800	6.609	0	227	5.986	6.08167	1	1228800	8.592	0	253	12.553	17.0763
		2	1228800	9.812	0	160	10.915		2	1228800	11.071	0	255	17.431
		3	1228800	4.991	0	221	1.344		3	1228800	11.979	0	220	21.245
	CM4-11	1	1228800	7.911	0	231	6.026	5.80367	1	1228800	10.513	0	92	14.056	15.4463
		2	1228800	8.194	0	226	6.097		2	1228800	11.639	0	200	17.087
		3	1228800	7.582	0	216	5.288		3	1228800	11	0	84	15.196
	CM4-13	1	1228800	3.699	0	174	1.119	1.12167	1	1228800	9.607	0	255	15.76	15.392
		2	1228800	3.877	0	176	1.047		2	1228800	10.758	0	251	17.685
		3	1228800	3.374	0	160	1.199		3	1228800	8.276	0	246	12.731
SNS	Y1-1	1	1228800	16.258	0	251	19.46	19.3887	1	1228800	21.662	0	133	29.562	32.3
		2	1228800	14.443	0	246	18.088		2	1228800	21.704	0	113	32.991
		3	1228800	15.786	0	238	20.618		3	1228800	21.429	0	120	34.347
	Y1-2	1	1228800	13.495	0	232	16.865	18.0767	1	1228800	13.091	0	203	11.731	9.65633
		2	1228800	16.247	0	249	20.632		2	1228800	13.255	0	202	12.599
		3	1228800	14.201	0	237	16.733		3	1228800	9.816	0	255	4.639
	Y1-3	1	1228800	9.155	0	228	6.883	11.4573	1	1228800	20.757	0	111	27.258	32.9623
		2	1228800	10.68	0	238	11.809		2	1228800	21.871	0	133	33.448
		3	1228800	14.664	0	242	15.68		3	1228800	22.611	0	129	38.181
	Y1-7	1	1228800	10.086	0	237	8.611	9.20433	1	1228800	19.965	0	87	23.316	22.7547
		2	1228800	8.606	0	237	7.109		2	1228800	19.796	0	99	22.087
		3	1228800	13.46	0	243	11.893		3	1228800	19.789	0	103	22.861
	Y1-8	1	1228800	21.799	0	242	27.176	19.7393	1	1228800	23.781	0	238	50.956	40.306
		2	1228800	16.345	0	242	20.043		2	1228800	22.035	0	130	36.23
		3	1228800	11.446	0	234	11.999		3	1228800	21.52	0	129	33.732
	Y1-10	1	1228800	16.456	0	233	22.213	17.9127	1	1228800	18.615	0	177	22.636	21.5103
		2	1228800	13.5	0	232	16.737		2	1228800	18.137	0	232	20.989
		3	1228800	13.653	0	242	14.788		3	1228800	18.275	0	114	20.906
FOS	Y2-1	1	1228800	5.342	0	232	2.012	2.36233	1	1228800	20.307	0	100	28.022	28.5983
		2	1228800	6.846	0	245	3.158		2	1228800	20.238	0	99	28.728
		3	1228800	5.147	0	246	1.917		3	1228800	20.759	0	135	29.045
	Y2-2	1	1228800	10.811	0	241	10.875	12.6067	1	1228800	19.748	0	183	24.755	22.304
		2	1228800	15.143	0	243	19.039		2	1228800	22.577	0	151	33.211
		3	1228800	8.516	0	233	7.906		3	1228800	14.723	0	103	8.946
	Y2-7	1	1228800	12.977	0	241	13.939	12.8987	1	1228800	20.568	0	129	25.784	25.8463
		2	1228800	10.937	0	238	8.243		2	1228800	19.444	0	114	22.324
		3	1228800	16.661	0	234	16.514		3	1228800	20.617	0	127	29.431
	Y2-8	1	1228800	9.031	0	220	6.72	16.0823	1	1228800	17.608	0	170	20.883	27.0743
		2	1228800	14.3	0	241	18.079		2	1228800	24.337	0	121	44.284
		3	1228800	17.847	0	249	23.448		3	1228800	15.479	0	255	16.056
	Y2-11	1	1228800	11.913	0	231	9.736	8.35367	1	1228800	24.34	0	169	49.441	32.0283
		2	1228800	8.727	0	242	7.035		2	1228800	13.163	0	85	7.218
		3	1228800	9.541	0	237	8.29		3	1228800	22.829	0	144	39.426
	Y2-12	1	1228800	14.146	0	244	17.354	23.512	1	1228800	10.215	0	255	7.96	10.7233
		2	1228800	17.271	0	236	22.544		2	1228800	15.768	0	255	23.226
		3	1228800	24.151	0	251	30.638		3	1228800	5.405	0	246	0.984

## Sheet: IL-1β-IL-18
groups			IL-1β(red light）						IL18（green light）
			Area	Mean	Min	Max	%Area	AVG		Area	Mean	Min	Max	%Area	AVG
control	CM1-9	1	1228800	4.888	0	255	0.25	0.713333	1	1228800	13.42	0	137	26.286	26.0323
		2	1228800	8.862	0	238	1.184		2	1228800	12.254	0	121	24.624
		3	1228800	8.215	0	253	0.706		3	1228800	14.446	0	201	27.187
	CM1-10	1	1228800	6.423	0	255	0.671	0.598333	1	1228800	17.435	0	255	28.68	27.014
		2	1228800	7.313	0	234	0.548		2	1228800	17.249	0	206	25.315
		3	1228800	7.862	0	255	0.576		3	1228800	17.458	0	237	27.047
	CM1-11	1	1228800	7.919	0	142	0.668	0.494	1	1228800	11.33	0	107	20.036	26.465
		2	1228800	6.923	0	255	0.31		2	1228800	14.264	0	134	26.29
		3	1228800	9.017	0	240	0.504		3	1228800	16.916	0	118	33.069
	CM1-13	1	1474560	15.948	1	252	21.876	26.036	1	1474560	9.646	0	126	16.456	14.6765
		2	1474560	19.765	2	224	30.196		2	1474560	8.288	0	152	12.897
model	CM2-9	1	1474560	34.934	3	255	53.938	44.178	1	1474560	10.838	0	207	13.035	12.2875
		2	1474560	24.305	2	255	34.418		2	1474560	8.857	0	223	11.54
	CM2-10	1	1228800	9.319	0	236	0.489	0.748333	1	1228800	13.685	0	210	26.848	28.6307
		2	1228800	11.813	0	188	1.333		2	1228800	17.907	0	227	35.587
		3	1228800	8.558	0	169	0.423		3	1228800	13.245	0	224	23.457
	CM2-11	1	1228800	9.865	0	247	1.099	1.09533	1	1228800	18.407	0	145	33.212	34.776
		2	1228800	8.858	0	246	0.868		2	1228800	18.331	0	132	34.603
		3	1228800	10.908	0	246	1.319		3	1228800	17.832	0	186	36.513
	CM2-12	1	1228800	6.54	0	236	0.719	1.012	1	1228800	15.102	0	140	26.639	26.0227
		2	1228800	7.499	0	254	1.292		2	1228800	13.971	0	208	24.447
		3	1228800	7.422	0	225	1.025		3	1228800	14.354	0	134	26.982
SHD-L	CM3-9	1	1228800	8.864	0	164	0.76	0.751333	1	1228800	9.046	0	150	14.433	18.1407
		2	1228800	7.927	0	129	0.523		2	1228800	9.257	0	232	15.307
		3	1228800	9.271	0	231	0.971		3	1228800	14.573	0	135	24.682
	CM3-10	1	1228800	7.073	0	212	0.619	0.727333	1	1228800	12.875	0	163	22.838	22.6307
		2	1228800	6.775	0	234	0.508		2	1228800	12.13	0	190	22.116
		3	1228800	8.386	0	251	1.055		3	1228800	13.12	0	187	22.938
	CM3-11	1	1228800	15.827	0	255	22.445	30.166	1	1228800	10.26	0	105	22.035	23.0613
		2	1228800	21.622	0	239	36.333		2	1228800	12.151	0	80	25.403
		3	1228800	19.909	0	255	31.72		3	1228800	11.245	0	81	21.746
	CM3-13	1	1474560	28.018	2	255	40.377	45.047	1	1474560	9.261	0	244	9.837	11.8055
		2	1474560	32.732	2	255	49.717		2	1474560	12.251	0	251	13.774
SHD-H	CM4-9	1	1474560	2688	1	255	16.878	11.815	1	1474560	8.02	0	224	8.202	10.0595
		2	1474560	2152	1	255	6.752		2	1474560	9.212	0	200	11.917
	CM4-10	1	1228800	8.023	0	239	0.667	0.913667	1	1228800	15.544	0	233	24.053	28.5867
		2	1228800	10.401	0	252	1.259		2	1228800	19.727	0	252	32.272
		3	1228800	10.251	0	255	0.815		3	1228800	16.362	0	241	29.435
	CM4-11	1	1228800	2.482	0	255	2.943	2.42673	1	1228800	10.776	0	163	18.428	17.5937
		2	1228800	8.947	0	237	2.5138		2	1228800	10.418	0	122	18.661
		3	1228800	5.658	0	245	1.8234		3	1228800	8.537	0	82	15.692
	CM4-13	1	1228800	6.897	0	255	0.49	0.527	1	1228800	13.898	0	211	25.731	21.249
		2	1228800	7.638	0	172	0.519		2	1228800	11.652	0	122	19.273
		3	1228800	5.238	0	220	0.572		3	1228800	11.29	0	125	18.743
SNS	Y1-1	1	1228800	0.65	0	249	0.545	0.532667	1	1228800	6.558	0	196	12.659	13.317
		2	1228800	0.596	0	246	0.496		2	1228800	6.576	0	118	13.719
		3	1228800	0.739	0	245	0.557		3	1228800	6.236	0	163	13.573
	Y1-2	1	1228800	9.662	0	230	13.218	13.7933	1	1228800	5.87	0	107	12.947	12.046
		2	1228800	10.539	0	203	13.82		2	1228800	6.939	0	137	13.874
		3	1228800	11.607	0	240	14.342		3	1228800	4.934	0	137	9.317
	Y1-3	1	1228800	0.787	0	251	0.607	0.489667	1	1228800	10.174	0	152	21.721	19.148
		2	1228800	0.583	0	250	0.482		2	1228800	8.56	0	179	17.923
		3	1228800	0.421	0	234	0.38		3	1228800	8.224	0	239	17.8
	Y1-7	1	1228800	8.581	0	235	11.087	9.21567	1	1228800	5.016	0	133	9.41	9.12133
		2	1228800	5.502	0	209	7.054		2	1228800	4.221	0	143	8.029
		3	1228800	7.751	0	239	9.506		3	1228800	5.074	0	136	9.925
	Y1-8	1	1228800	6.836	0	242	7.269	6.19267	1	1228800	8.808	0	184	17.332	13.1267
		2	1228800	6.695	0	231	7.761		2	1228800	5.36	0	158	10.111
		3	1228800	3.421	0	206	3.548		3	1228800	6.131	0	148	11.937
	Y1-10	1	1228800	0.892	0	245	0.628	0.572	1	1228800	12.55	0	177	27.379	25.3147
		2	1228800	0.957	0	250	0.675		2	1228800	12.796	0	132	28.806
		3	1228800	0.509	0	242	0.413		3	1228800	9.244	0	177	19.759
FOS	Y2-1	1	1228800	0.5	0	231	0.477	0.537333	1	1228800	4.794	0	160	8.099	11.8197
		2	1228800	0.697	0	245	0.754		2	1228800	6.216	0	191	12.484
		3	1228800	0.36	0	245	0.381		3	1228800	7.804	0	181	14.876
	Y2-2	1	1228800	0.884	0	228	0.58	0.561333	1	1228800	4.895	0	213	10.105	16.8743
		2	1228800	0.707	0	244	0.563		2	1228800	9.306	0	117	21.393
		3	1228800	0.72	0	240	0.541		3	1228800	8.558	0	138	19.125
	Y2-7	1	1228800	3.254	0	236	2.679	5.39333	1	1228800	5.514	0	138	11.167	15.426
		2	1228800	7.459	0	214	8.356		2	1228800	8.38	0	139	18.544
		3	1228800	4.6	0	226	5.145		3	1228800	7.592	0	125	16.567
	Y2-8	1	1228800	0.609	0	237	0.568	0.656667	1	1228800	8.649	0	176	16.65	17.7963
		2	1228800	0.617	0	245	0.538		2	1228800	7.968	0	141	16.392
		3	1228800	1.081	0	246	0.864		3	1228800	9.05	0	206	20.347
	Y2-11	1	1228800	2.783	0	254	1.764	1.01233	1	1228800	10.954	0	249	23.21	15.7283
		2	1228800	0.75	0	242	0.666		2	1228800	4.78	0	142	9.489
		3	1228800	0.784	0	241	0.607		3	1228800	7.636	0	200	14.486
	Y2-12	1	1228800	1.129	0	248	0.983	0.798	1	1228800	9.137	0	129	18.324	16.6477
		2	1228800	1.576	0	253	0.913		2	1228800	8.815	0	235	14.055
		3	1228800	0.827	0	234	0.498		3	1228800	8.783	0	197	17.564

## Sheet: Images and date analysis
NLRP3、ASC protein of Area positive region in cecal mucosa
Groups	NLRP3	ASC
	proportion of positive（%）	proportion of positive（%）
control	17.84 ± 3.603	0.7603 ± 0.3747
model	24.64 ± 2.956	1.285 ± 0.4178
SHD-L	16.12 ± 2.486	1.832 ± 0.4176
SHD-H	13.5 ± 3.857	3.006 ± 0.4484
SNS	6.526 ± 0.624	9.839 ± 1.576
FOS	6.277 ± 0.7184	10.8 ± 1.867
NLRP3、Caspase-1protein of Area positive region in cecal mucosa
Groups	NLRP3	Caspase-1
	proportion of positive（%）	proportion of positive（%）
control	16.58 ± 4.508	1.348 ± 0.3893
model	25.18 ± 1.077	2.227 ± 0.9171
SHD-L	11.43 ± 3.632	2.66 ± 0.251
SHD-H	15.97 ± 0.5526	1.336 ± 0.609
SNS	26.58 ± 4.429	15.96 ± 1.828
FOS	24.43 ± 3.036	12.64 ± 2.91
IL-1β、IL-18 protein of Area positive region in cecal mucosa
Groups	IL-1β	IL-18
	proportion of positive（%）	proportion of positive（%）
control	0.6017 ± 0.06325	26.5 ± 0.2841
model	0.9517 ± 0.1046	29.81 ± 2.595
SHD-L	10.17 ±3.07	18.91 ± 2.616
SHD-H	0.83 ± 0.185	19.37 ± 3.855
SNS	5.133 ± 2.283	15.35 ± 2.398
FOS	1.493 ± 0.7833	15.72 ± 0.8524
