# Supplementary material for: Shugan Hewei Decoction Alleviates Cecum Mucosal Injury and Improves Depressive- and Anxiety-Like Behaviors in Chronic Stress Model Rats by Regulating Cecal Microbiota and Inhibiting NLRP3 Inflammasome
Source: Front Pharmacol. 2021 Dec 20;12:766474. doi: 10.3389/fphar.2021.766474 (PMC8721152; doi:10.3389/fphar.2021.766474)
Supplement: Supplementary file 2 [file DataSheet4.ZIP › Supplementary_Material-original data2/FIGURE7/Figure 7A/correlation analysis-Figure 6A.xls]

## Sheet: 相关性矩阵
	NLRP3	ASC	Caspase1	IL_1	IL_18
p__Firmicutes	0.26981	0.27489	0.28862	0.26635	0.28772
p__Verrucomicrobia	0.01637	-0.17983	-0.13599	-0.06244	-0.14949
p__Actinobacteria	0.25207	0.10256	0.08339	-0.0805	0.15774
p__Elusimicrobia	-0.14524	-0.32787	-0.08306	-0.33838	-0.15503
p__Saccharibacteria	0.34589	0.1519	0.4963	-0.07127	0.56223
p__Tenericutes	0.28502	0.09424	0.58727	-0.14409	0.42387
p__unclassified_k__norank	-0.04892	0.06817	0.07659	0.12053	0.11462
p__Spirochaetae	-0.0821	0.00057	-0.05867	-0.19888	-0.05169
p__Bacteroidetes	-0.28686	-0.23277	-0.33319	-0.21775	-0.29867
p__Proteobacteria	0.09016	-0.18316	0.03507	-0.0666	-0.12791
p__Deferribacteres	-0.41247	-0.32401	-0.15498	-0.20984	-0.09876
p__Cyanobacteria	0.0012	0.22958	-0.02975	0.13688	0.11473
