# Supplementary material for: Shugan Hewei Decoction Alleviates Cecum Mucosal Injury and Improves Depressive- and Anxiety-Like Behaviors in Chronic Stress Model Rats by Regulating Cecal Microbiota and Inhibiting NLRP3 Inflammasome
Source: Front Pharmacol. 2021 Dec 20;12:766474. doi: 10.3389/fphar.2021.766474 (PMC8721152; doi:10.3389/fphar.2021.766474)
Supplement: Supplementary file 2 [file DataSheet4.ZIP › Supplementary_Material-original data2/FIGURE7/Figure 7A/pvalue-Figure 6A.xls]

## Sheet: 相关性矩阵
	NLRP3	ASC	Caspase1	IL_1	IL_18
p__Saccharibacteria	0.01492	0.29747	0.00029	0.62651	3e-05
p__Tenericutes	0.04714	0.51954	1e-05	0.32325	0.00241
p__Proteobacteria	0.53786	0.20778	0.81091	0.64933	0.38111
p__Cyanobacteria	0.99349	0.11255	0.8392	0.34831	0.43245
p__Firmicutes	0.06081	0.05593	0.04431	0.06433	0.045
p__unclassified_k__norank	0.73853	0.64164	0.60091	0.40942	0.4329
p__Bacteroidetes	0.04567	0.10751	0.01931	0.13284	0.03711
p__Elusimicrobia	0.31939	0.02146	0.57046	0.0174	0.28749
p__Deferribacteres	0.00323	0.02313	0.28766	0.14787	0.49962
p__Actinobacteria	0.08058	0.48317	0.56893	0.58242	0.27903
p__Verrucomicrobia	0.91109	0.21631	0.35149	0.66998	0.30528
p__Spirochaetae	0.57493	0.99688	0.68883	0.17071	0.7243
