# Supplementary material for: Shugan Hewei Decoction Alleviates Cecum Mucosal Injury and Improves Depressive- and Anxiety-Like Behaviors in Chronic Stress Model Rats by Regulating Cecal Microbiota and Inhibiting NLRP3 Inflammasome
Source: Front Pharmacol. 2021 Dec 20;12:766474. doi: 10.3389/fphar.2021.766474 (PMC8721152; doi:10.3389/fphar.2021.766474)
Supplement: Supplementary file 2 [file DataSheet4.ZIP › Supplementary_Material-original data2/FIGURE7/Figure 7B/correlation analysis-Figure 6B.xls]

## Sheet: 相关性矩阵
	NLRP3	ASC	Caspase1	IL_1	IL_18
g__Romboutsia	0.25476	-0.06518	0.35322	-0.26917	0.24568
g__Prevotella_9	-0.06757	-0.26083	-0.11113	-0.35454	-0.27243
g__Roseburia	-0.07308	-0.10475	-0.05067	-0.21673	-0.28941
g__Lactobacillus	-0.09707	-0.12597	0.10375	-0.00026	0.06967
g__Quinella	-0.10337	0.08762	0.24304	0.0029	0.32494
g__Bacteroides	-0.54723	-0.33433	-0.18874	-0.26312	-0.08636
g__unclassified_f__Lachnospiraceae	0.1445	-0.07881	-0.09476	0.06793	-0.16775
g__Ruminococcus_1	-0.44827	-0.27759	0.11244	-0.0612	0.06031
g__Blautia	-0.18852	0.06138	-0.25219	0.08025	-0.24814
g__[Eubacterium]_coprostanoligenes_group	0.07122	-0.01631	0.05357	-0.07669	0.06862
g__Coprococcus_2	0.19721	-0.01669	-0.05178	-0.01205	-0.18161
g__Prevotella_1	-0.04372	-0.10807	-0.15817	-0.26476	-0.22454
g__Fusicatenibacter	-0.14082	-0.11616	0.00874	-0.1715	-0.11778
g__Lachnospiraceae_NK4A136_group	-0.03169	0.06442	0.45575	-0.07574	0.49427
g__unclassified_f__Ruminococcaceae	0.05052	0.05918	-0.02621	-0.09992	0.04885
g__norank_f__Lachnospiraceae	0.11161	0.30256	0.10565	0.14025	0.30707
g__Ruminococcaceae_UCG-014	0.37017	-0.05655	0.37977	-0.19495	0.24519
g__Phascolarctobacterium	-0.05242	0.02546	-0.23912	-0.14792	-0.25126
g__Enterococcus	0.01007	-0.13531	0.18513	0.02087	0.0466
g__Ruminiclostridium_6	-0.23162	-0.06473	0.35775	-0.20838	0.37417
g__Prevotellaceae_UCG-001	-0.42059	-0.24907	-0.10418	-0.10357	-0.21661
g__norank_f__Bacteroidales_S24-7_group	-0.38382	0.00961	-0.11446	0.10416	0.10368
g__Alloprevotella	-0.05862	-0.00877	-0.08384	-0.19438	-0.10984
g__Ruminiclostridium_9	-0.05394	0.03799	-0.07281	-0.07472	-0.00529
g__[Eubacterium]_xylanophilum_group	-0.25833	0.05588	0.1368	-0.08301	0.15038
g__Christensenellaceae_R-7_group	0.08094	0.09369	-0.15981	0.26474	-0.14208
g__norank_f__Ruminococcaceae	0.06049	-0.19144	-0.19714	-0.10874	-0.2247
g__Ruminococcaceae_UCG-005	-0.0618	-0.08609	0.1574	-0.07505	0.08026
g__Desulfovibrio	0.00702	-0.08224	-0.15121	-0.02494	-0.16589
g__Prevotellaceae_Ga6A1_group	-0.38138	-0.29649	-0.26163	-0.18117	-0.19063
