# Supplementary material for: Shugan Hewei Decoction Alleviates Cecum Mucosal Injury and Improves Depressive- and Anxiety-Like Behaviors in Chronic Stress Model Rats by Regulating Cecal Microbiota and Inhibiting NLRP3 Inflammasome
Source: Front Pharmacol. 2021 Dec 20;12:766474. doi: 10.3389/fphar.2021.766474 (PMC8721152; doi:10.3389/fphar.2021.766474)
Supplement: Supplementary file 2 [file DataSheet4.ZIP › Supplementary_Material-original data2/FIGURE7/Figure 7B/pvalue-Figure 6B.xls]

## Sheet: 相关性矩阵
	NLRP3	ASC	Caspase1	IL_1	IL_18
g__norank_f__Lachnospiraceae	0.44516	0.0346	0.46999	0.33648	0.03186
g__Prevotella_1	0.7655	0.45983	0.27772	0.066	0.12088
g__Ruminococcaceae_UCG-005	0.67313	0.5564	0.28009	0.60828	0.58356
g__Lachnospiraceae_NK4A136_group	0.82886	0.66014	0.001	0.60498	0.00031
g__Roseburia	0.61776	0.4738	0.72951	0.13471	0.0437
g__Lactobacillus	0.50702	0.38844	0.47805	0.99861	0.63431
g__Ruminococcus_1	0.00124	0.05347	0.44175	0.67614	0.6806
g__norank_f__Bacteroidales_S24-7_group	0.00648	0.94774	0.43355	0.4763	0.47835
g__[Eubacterium]_coprostanoligenes_group	0.62676	0.91144	0.71468	0.60044	0.63942
g__Ruminococcaceae_UCG-014	0.00884	0.69956	0.00712	0.17948	0.0895
g__Fusicatenibacter	0.3345	0.42672	0.95248	0.23868	0.42024
g__Romboutsia	0.0773	0.65634	0.01279	0.06145	0.08884
g__Blautia	0.19454	0.67527	0.08044	0.5836	0.08559
g__Phascolarctobacterium	0.72054	0.86215	0.09798	0.31044	0.0816
g__Quinella	0.47969	0.54942	0.09243	0.98422	0.02272
g__Ruminiclostridium_9	0.71278	0.79554	0.61907	0.60988	0.9712
g__Alloprevotella	0.68908	0.95231	0.56683	0.18078	0.45246
g__Prevotellaceae_UCG-001	0.00262	0.08439	0.47622	0.47884	0.13493
g__norank_f__Ruminococcaceae	0.67972	0.1876	0.17455	0.45703	0.12062
g__unclassified_f__Lachnospiraceae	0.32186	0.5904	0.51719	0.64279	0.24926
g__unclassified_f__Ruminococcaceae	0.73027	0.68629	0.85813	0.49456	0.73889
g__Christensenellaceae_R-7_group	0.58035	0.52199	0.2727	0.06601	0.33015
g__[Eubacterium]_xylanophilum_group	0.0731	0.70295	0.3486	0.57066	0.30236
g__Bacteroides	5e-05	0.01888	0.19402	0.06776	0.55519
g__Ruminiclostridium_6	0.1093	0.65858	0.01161	0.15076	0.00808
g__Prevotella_9	0.64459	0.07027	0.44713	0.01244	0.05825
g__Coprococcus_2	0.17439	0.90937	0.72385	0.93449	0.21172
g__Desulfovibrio	0.96183	0.57429	0.29969	0.86493	0.25463
g__Prevotellaceae_Ga6A1_group	0.00686	0.03858	0.06938	0.21283	0.18951
g__Enterococcus	0.94524	0.35393	0.20284	0.88684	0.75053
