# Supplementary material for: Shugan Hewei Decoction Alleviates Cecum Mucosal Injury and Improves Depressive- and Anxiety-Like Behaviors in Chronic Stress Model Rats by Regulating Cecal Microbiota and Inhibiting NLRP3 Inflammasome
Source: Front Pharmacol. 2021 Dec 20;12:766474. doi: 10.3389/fphar.2021.766474 (PMC8721152; doi:10.3389/fphar.2021.766474)
Supplement: Supplementary file 2 [file DataSheet4.ZIP › Supplementary_Material-original data2/FIGURE7/Figure 7C/correlation analysis-Figure 6C.xls]

## Sheet: 相关性矩阵
	NLRP3	Caspase1	IL_1	IL_18
p__Tenericutes	0.22005	0.40666	0.4939	-0.28921
p__Elusimicrobia	-0.1763	-0.22172	-0.10985	0.15368
p__Verrucomicrobia	-0.17517	-0.04377	-0.06729	-0.13162
p__Proteobacteria	-0.10515	-0.1514	-0.0951	0.04184
p__Actinobacteria	0.22292	0.2303	0.26721	-0.04333
p__Bacteroidetes	-0.33683	-0.46532	-0.51895	0.39322
p__Deferribacteres	-0.47419	-0.41772	-0.30912	-0.01814
p__Firmicutes	0.35336	0.47078	0.50512	-0.40792
p__Cyanobacteria	0.13145	0.116	0.18393	-0.33834
p__unclassified_k__norank	-0.11665	0.04409	0.03925	-0.29617
p__Saccharibacteria	0.14962	0.38013	0.57302	-0.52603
p__Spirochaetae	-0.01701	-0.10758	-0.13031	0.35068
