# Supplementary material for: Shugan Hewei Decoction Alleviates Cecum Mucosal Injury and Improves Depressive- and Anxiety-Like Behaviors in Chronic Stress Model Rats by Regulating Cecal Microbiota and Inhibiting NLRP3 Inflammasome
Source: Front Pharmacol. 2021 Dec 20;12:766474. doi: 10.3389/fphar.2021.766474 (PMC8721152; doi:10.3389/fphar.2021.766474)
Supplement: Supplementary file 2 [file DataSheet4.ZIP › Supplementary_Material-original data2/FIGURE7/Figure 7C/pvalue-Figure 6C.xls]

## Sheet: 相关性矩阵
	NLRP3	Caspase1	IL_1	IL_18
p__Bacteroidetes	0.01795	0.00075	0.00013	0.00519
p__Firmicutes	0.01275	0.00064	0.00021	0.00362
p__Verrucomicrobia	0.22864	0.76523	0.64595	0.36734
p__Saccharibacteria	0.30486	0.00706	2e-05	0.0001
p__unclassified_k__norank	0.42475	0.76356	0.78889	0.0388
p__Proteobacteria	0.47213	0.29905	0.51571	0.77533
p__Tenericutes	0.1287	0.00374	0.00031	0.04385
p__Elusimicrobia	0.2256	0.12574	0.45244	0.29177
p__Deferribacteres	0.00058	0.00282	0.03068	0.90155
p__Cyanobacteria	0.36794	0.42735	0.20584	0.01742
p__Actinobacteria	0.12365	0.1114	0.06344	0.76754
p__Spirochaetae	0.90767	0.46188	0.37215	0.0135
