# Supplementary material for: Shugan Hewei Decoction Alleviates Cecum Mucosal Injury and Improves Depressive- and Anxiety-Like Behaviors in Chronic Stress Model Rats by Regulating Cecal Microbiota and Inhibiting NLRP3 Inflammasome
Source: Front Pharmacol. 2021 Dec 20;12:766474. doi: 10.3389/fphar.2021.766474 (PMC8721152; doi:10.3389/fphar.2021.766474)
Supplement: Supplementary file 2 [file DataSheet4.ZIP › Supplementary_Material-original data2/FIGURE7/Figure 7D/correlation analysis-Figure 6D.xls]

## Sheet: 相关性矩阵
	NLRP3	Caspase1	IL_1	IL_18
g__Christensenellaceae_R-7_group	0.14086	0.05656	-0.03706	0.01243
g__Prevotella_9	-0.1144	-0.29294	-0.38425	0.55269
g__Ruminiclostridium_9	-0.09359	-0.14882	-0.03208	0.03109
g__norank_f__Lachnospiraceae	0.12589	0.25512	0.34102	-0.42248
g__norank_f__Bacteroidales_S24-7_group	-0.37086	-0.21882	-0.08892	-0.25422
g__Lachnospiraceae_NK4A136_group	-0.06251	0.19795	0.41242	-0.5653
g__Romboutsia	0.15553	0.23664	0.34433	0.09689
g__Quinella	-0.18907	0.05239	0.19953	-0.51461
g__Ruminococcaceae_UCG-005	-0.0966	0.01159	0.07315	-0.14891
g__Desulfovibrio	-0.124	-0.18657	-0.11309	0.02935
g__Ruminococcaceae_UCG-014	0.21308	0.29776	0.23412	-0.14139
g__unclassified_f__Lachnospiraceae	0.00592	-0.04553	-0.14297	-0.03354
g__Phascolarctobacterium	0.14008	-0.14785	-0.2619	0.71199
g__[Eubacterium]_xylanophilum_group	-0.08894	-0.08938	0.02537	0.00071
g__Roseburia	0.01515	-0.24016	-0.34137	0.59455
g__[Eubacterium]_coprostanoligenes_group	0.07348	0.07427	0.16523	-0.06953
g__Coprococcus_2	0.13614	-0.01434	-0.1849	0.33618
g__Lactobacillus	-0.14339	0.10158	0.17788	-0.43605
g__Blautia	0.00434	-0.20377	-0.30754	0.48971
g__Fusicatenibacter	-0.09535	-0.30395	-0.28548	0.55653
g__Enterococcus	-0.16621	-0.10118	-0.03846	-0.13602
g__Ruminococcus_1	-0.51251	-0.2707	-0.13356	-0.12048
g__Prevotella_1	-0.01097	-0.29623	-0.34064	0.61238
g__unclassified_f__Ruminococcaceae	-0.05491	-0.02797	0.10592	-0.08244
g__norank_f__Ruminococcaceae	-0.14043	-0.24679	-0.23818	-0.07975
