# Supplementary material for: Shugan Hewei Decoction Alleviates Cecum Mucosal Injury and Improves Depressive- and Anxiety-Like Behaviors in Chronic Stress Model Rats by Regulating Cecal Microbiota and Inhibiting NLRP3 Inflammasome
Source: Front Pharmacol. 2021 Dec 20;12:766474. doi: 10.3389/fphar.2021.766474 (PMC8721152; doi:10.3389/fphar.2021.766474)
Supplement: Supplementary file 2 [file DataSheet4.ZIP › Supplementary_Material-original data2/FIGURE7/Figure 7D/pvalue-Figure 6D.xls]

## Sheet: 相关性矩阵
	NLRP3	Caspase1	IL_1	IL_18
g__[Eubacterium]_xylanophilum_group	0.54338	0.54139	0.86264	0.99611
g__Roseburia	0.91768	0.09648	0.01637	1e-05
g__Prevotella_9	0.43379	0.04108	0.00641	4e-05
g__Blautia	0.9764	0.16021	0.03159	0.00036
g__Romboutsia	0.28592	0.10162	0.01541	0.5078
g__norank_f__Bacteroidales_S24-7_group	0.00871	0.13089	0.54349	0.07796
g__norank_f__Lachnospiraceae	0.38875	0.07687	0.01649	0.00249
g__Lactobacillus	0.32567	0.48738	0.2214	0.00174
g__[Eubacterium]_coprostanoligenes_group	0.61582	0.61202	0.25655	0.63498
g__norank_f__Ruminococcaceae	0.33586	0.08736	0.09934	0.58595
g__unclassified_f__Lachnospiraceae	0.9678	0.75606	0.32707	0.81904
g__Ruminococcaceae_UCG-005	0.50908	0.93702	0.61745	0.30717
g__Lachnospiraceae_NK4A136_group	0.66961	0.17276	0.00323	2e-05
g__Prevotella_1	0.94035	0.03876	0.01662	0
g__Quinella	0.19323	0.72074	0.16927	0.00016
g__Coprococcus_2	0.35094	0.9221	0.2034	0.01819
g__Phascolarctobacterium	0.33705	0.31066	0.06908	0
g__Christensenellaceae_R-7_group	0.33434	0.6995	0.80043	0.93244
g__Ruminococcaceae_UCG-014	0.14156	0.03772	0.10541	0.33252
g__Desulfovibrio	0.39594	0.19928	0.43912	0.84131
g__unclassified_f__Ruminococcaceae	0.70788	0.84869	0.46887	0.57332
g__Fusicatenibacter	0.51461	0.03373	0.04677	3e-05
g__Ruminococcus_1	0.00017	0.05994	0.36025	0.4096
g__Enterococcus	0.2537	0.48908	0.79302	0.35137
g__Ruminiclostridium_9	0.52244	0.30746	0.82679	0.83206
