# Supplementary material for: Shugan Hewei Decoction Alleviates Cecum Mucosal Injury and Improves Depressive- and Anxiety-Like Behaviors in Chronic Stress Model Rats by Regulating Cecal Microbiota and Inhibiting NLRP3 Inflammasome
Source: Front Pharmacol. 2021 Dec 20;12:766474. doi: 10.3389/fphar.2021.766474 (PMC8721152; doi:10.3389/fphar.2021.766474)
Supplement: Supplementary file 3 [file DataSheet2.ZIP]

Archive with 6 entries (5 files):
- Supplementary Figures/
- Supplementary Figures/Supplementary Figure 1-Rank-Abundance.pdf
- Supplementary Figures/Supplementary Figure 2-core.png
- Supplementary Figures/Supplementary Figure 3-pan.png
- Supplementary Figures/Supplementary Figure 4-COG function classification-box.pdf
- Supplementary Figures/Supplementary Figure 5-COG function classification-box.pdf
