# Supplementary material for: Shugan Hewei Decoction Alleviates Cecum Mucosal Injury and Improves Depressive- and Anxiety-Like Behaviors in Chronic Stress Model Rats by Regulating Cecal Microbiota and Inhibiting NLRP3 Inflammasome
Source: Front Pharmacol. 2021 Dec 20;12:766474. doi: 10.3389/fphar.2021.766474 (PMC8721152; doi:10.3389/fphar.2021.766474)
Supplement: Supplementary file 4 [file DataSheet5.ZIP]

Archive with 52 entries (40 files):
- Supplementary_Material-original data3/
- Supplementary_Material-original data3/FIGURE6/
- Supplementary_Material-original data3/FIGURE6/Figures 6J-K(Cecal-IF×200 )/
- Supplementary_Material-original data3/FIGURE6/Figures 6J-K(Cecal-IF×200 )/Cecal tissue-IF-Images and data analysis.xlsx
- Supplementary_Material-original data3/FIGURE6/Figures 6J-K(Cecal-IF×200 )/Figure6-J-NLRP3-ASC/
- Supplementary_Material-original data3/FIGURE6/Figures 6J-K(Cecal-IF×200 )/Figure6-J-NLRP3-ASC/Control/
- Supplementary_Material-original data3/FIGURE6/Figures 6J-K(Cecal-IF×200 )/Figure6-J-NLRP3-ASC/Control/CM1-13 NLRP3(绿光)+ASC(红光) 200-4 5 6.tif
- Supplementary_Material-original data3/FIGURE6/Figures 6J-K(Cecal-IF×200 )/Figure6-J-NLRP3-ASC/Control/CM1-13 NLRP3(绿光)+ASC(红光) 200-4.tif
- Supplementary_Material-original data3/FIGURE6/Figures 6J-K(Cecal-IF×200 )/Figure6-J-NLRP3-ASC/Control/CM1-13 NLRP3(绿光)+ASC(红光) 200-5.tif
- Supplementary_Material-original data3/FIGURE6/Figures 6J-K(Cecal-IF×200 )/Figure6-J-NLRP3-ASC/Control/CM1-13 NLRP3(绿光)+ASC(红光) 200-6.tif
- Supplementary_Material-original data3/FIGURE6/Figures 6J-K(Cecal-IF×200 )/Figure6-J-NLRP3-ASC/FOS/
- Supplementary_Material-original data3/FIGURE6/Figures 6J-K(Cecal-IF×200 )/Figure6-J-NLRP3-ASC/FOS/盲 Y2-12  NLRP3(绿)+ASC(红)   200-7 8 9.jpg
- Supplementary_Material-original data3/FIGURE6/Figures 6J-K(Cecal-IF×200 )/Figure6-J-NLRP3-ASC/FOS/盲 Y2-12  NLRP3(绿)+ASC(红)   200-7.jpg
- Supplementary_Material-original data3/FIGURE6/Figures 6J-K(Cecal-IF×200 )/Figure6-J-NLRP3-ASC/FOS/盲 Y2-12  NLRP3(绿)+ASC(红)   200-8.jpg
- Supplementary_Material-original data3/FIGURE6/Figures 6J-K(Cecal-IF×200 )/Figure6-J-NLRP3-ASC/FOS/盲 Y2-12  NLRP3(绿)+ASC(红)   200-9.jpg
- Supplementary_Material-original data3/FIGURE6/Figures 6J-K(Cecal-IF×200 )/Figure6-J-NLRP3-ASC/Model/
- Supplementary_Material-original data3/FIGURE6/Figures 6J-K(Cecal-IF×200 )/Figure6-J-NLRP3-ASC/Model/CM2-11 NLRP3(绿)+ASC(红) 200-1 2 3.jpg
- Supplementary_Material-original data3/FIGURE6/Figures 6J-K(Cecal-IF×200 )/Figure6-J-NLRP3-ASC/Model/CM2-11 NLRP3(绿)+ASC(红) 200-1.jpg
- Supplementary_Material-original data3/FIGURE6/Figures 6J-K(Cecal-IF×200 )/Figure6-J-NLRP3-ASC/Model/CM2-11 NLRP3(绿)+ASC(红) 200-2.jpg
- Supplementary_Material-original data3/FIGURE6/Figures 6J-K(Cecal-IF×200 )/Figure6-J-NLRP3-ASC/Model/CM2-11 NLRP3(绿)+ASC(红) 200-3.jpg
- Supplementary_Material-original data3/FIGURE6/Figures 6J-K(Cecal-IF×200 )/Figure6-J-NLRP3-ASC/SHD-H/
- Supplementary_Material-original data3/FIGURE6/Figures 6J-K(Cecal-IF×200 )/Figure6-J-NLRP3-ASC/SHD-H/CM4-9 NLRP3(绿光)+ASC(红光) 200-1 2 3.tif
- Supplementary_Material-original data3/FIGURE6/Figures 6J-K(Cecal-IF×200 )/Figure6-J-NLRP3-ASC/SHD-H/CM4-9 NLRP3(绿光)+ASC(红光) 200-1.tif
- Supplementary_Material-original data3/FIGURE6/Figures 6J-K(Cecal-IF×200 )/Figure6-J-NLRP3-ASC/SHD-H/CM4-9 NLRP3(绿光)+ASC(红光) 200-2.tif
- Supplementary_Material-original data3/FIGURE6/Figures 6J-K(Cecal-IF×200 )/Figure6-J-NLRP3-ASC/SHD-H/CM4-9 NLRP3(绿光)+ASC(红光) 200-3.tif
- Supplementary_Material-original data3/FIGURE6/Figures 6J-K(Cecal-IF×200 )/Figure6-J-NLRP3-ASC/SHD-L/
- Supplementary_Material-original data3/FIGURE6/Figures 6J-K(Cecal-IF×200 )/Figure6-J-NLRP3-ASC/SHD-L/CM3-13 NLRP3(绿光)+ASC(红光) 200-4 5 6.tif
- Supplementary_Material-original data3/FIGURE6/Figures 6J-K(Cecal-IF×200 )/Figure6-J-NLRP3-ASC/SHD-L/CM3-13 NLRP3(绿光)+ASC(红光) 200-4.tif
- Supplementary_Material-original data3/FIGURE6/Figures 6J-K(Cecal-IF×200 )/Figure6-J-NLRP3-ASC/SHD-L/CM3-13 NLRP3(绿光)+ASC(红光) 200-5.tif
- Supplementary_Material-original data3/FIGURE6/Figures 6J-K(Cecal-IF×200 )/Figure6-J-NLRP3-ASC/SHD-L/CM3-13 NLRP3(绿光)+ASC(红光) 200-6.tif
- Supplementary_Material-original data3/FIGURE6/Figures 6J-K(Cecal-IF×200 )/Figure6-J-NLRP3-ASC/SNS/
- Supplementary_Material-original data3/FIGURE6/Figures 6J-K(Cecal-IF×200 )/Figure6-J-NLRP3-ASC/SNS/盲 Y1-8  NLRP3(绿)+ASC(红)   200-7 8 9.jpg
- Supplementary_Material-original data3/FIGURE6/Figures 6J-K(Cecal-IF×200 )/Figure6-J-NLRP3-ASC/SNS/盲 Y1-8  NLRP3(绿)+ASC(红)   200-7.jpg
- Supplementary_Material-original data3/FIGURE6/Figures 6J-K(Cecal-IF×200 )/Figure6-J-NLRP3-ASC/SNS/盲 Y1-8  NLRP3(绿)+ASC(红)   200-8.jpg
- Supplementary_Material-original data3/FIGURE6/Figures 6J-K(Cecal-IF×200 )/Figure6-J-NLRP3-ASC/SNS/盲 Y1-8  NLRP3(绿)+ASC(红)   200-9.jpg
- Supplementary_Material-original data3/FIGURE6/Figures 6L-O(Cecal-WB)/
- Supplementary_Material-original data3/FIGURE6/Figures 6L-O(Cecal-WB)/Cecal-WB-TLR4 pathway.pzfx
- Supplementary_Material-original data3/FIGURE6/Figures 6L-O(Cecal-WB)/Figure 6L-Western blot analysis.tif
- Supplementary_Material-original data3/FIGURE6/Figures 6L-O(Cecal-WB)/Figure 6M-Cecal-TLR4-WB.tif
- Supplementary_Material-original data3/FIGURE6/Figures 6L-O(Cecal-WB)/Figure 6N-Cecal-p-NF-κB_NF-Κb-WB.tif
- Supplementary_Material-original data3/FIGURE6/Figures 6L-O(Cecal-WB)/Figure6O-Cecal-MyD88_β-Actin-WB.tif
- Supplementary_Material-original data3/FIGURE6/Figures 6L-O(Cecal-WB)/Western Blot Data Analysis and Gray value Pictures/
- Supplementary_Material-original data3/FIGURE6/Figures 6L-O(Cecal-WB)/Western Blot Data Analysis and Gray value Pictures/western blot data analysis-Cecal1.xlsx
- Supplementary_Material-original data3/FIGURE6/Figures 6L-O(Cecal-WB)/Western Blot Data Analysis and Gray value Pictures/western blot data analysis-Cecal2.xlsx
- Supplementary_Material-original data3/FIGURE6/Figures 6L-O(Cecal-WB)/Western Blot Data Analysis and Gray value Pictures/western blot data analysis-Cecal3.xlsx
- Supplementary_Material-original data3/FIGURE6/Figures 6L-O(Cecal-WB)/Western Blot Data Analysis and Gray value Pictures/western blot data analysis-Cecal4.xlsx
- Supplementary_Material-original data3/FIGURE6/Figures 6L-O(Cecal-WB)/Western Blot Data Analysis and Gray value Pictures/western blot data analysis-Cecal5.xlsx
- Supplementary_Material-original data3/FIGURE6/Figures 6L-O(Cecal-WB)/Western Blot Data Analysis and Gray value Pictures/western blot Gray value-Cecal1.tif
- Supplementary_Material-original data3/FIGURE6/Figures 6L-O(Cecal-WB)/Western Blot Data Analysis and Gray value Pictures/western blot Gray value-Cecal2.tif
- Supplementary_Material-original data3/FIGURE6/Figures 6L-O(Cecal-WB)/Western Blot Data Analysis and Gray value Pictures/western blot Gray value-Cecal3.tif
- Supplementary_Material-original data3/FIGURE6/Figures 6L-O(Cecal-WB)/Western Blot Data Analysis and Gray value Pictures/western blot Gray value-Cecal4.tif
- Supplementary_Material-original data3/FIGURE6/Figures 6L-O(Cecal-WB)/Western Blot Data Analysis and Gray value Pictures/western blot Gray value-Cecal5.tif
