# Supplementary material for: Shugan Hewei Decoction Alleviates Cecum Mucosal Injury and Improves Depressive- and Anxiety-Like Behaviors in Chronic Stress Model Rats by Regulating Cecal Microbiota and Inhibiting NLRP3 Inflammasome
Source: Front Pharmacol. 2021 Dec 20;12:766474. doi: 10.3389/fphar.2021.766474 (PMC8721152; doi:10.3389/fphar.2021.766474)
Supplement: Supplementary file 4 [file DataSheet5.ZIP › Supplementary_Material-original data3/FIGURE6/Figures 6L-O(Cecal-WB)/Western Blot Data Analysis and Gray value Pictures/western blot data analysis-Cecal2.xlsx]

## Sheet: Sheet2
Westernblot Test Report
Westernblot Gray value data analysis
Number	β-actin	TLR4	P-NF-κB	NF-κB	MyD88	P2X7
Control 1-7	61180	25480	12915	23970	14400	4840
Model 2-2	60720	15120	19800	24518	26040	19780
SHD-L 3-2	60480	24080	36960	24472	49500	27456
SHD-H 4-2	60480	12600	34320	24570	41968	27846
SNS 5-2	60996	23220	18330	24596	16965	20748
FOS 6-2	61152	18720	34320	25168	42525	43316
Gray value/ β-actin
Number	TLR4/β-actin	P-NF-κB/β-actin	P-NF-κB/NF-κB	NF-κB/β-actin	MyD88/β-actin	P2X7/β-actin
Control 1-7	0.416476	0.211098	0.538798	0.391795	0.235371	0.0791108
Model 2-2	0.249012	0.326087	0.80757	0.403788	0.428854	0.325758
SHD-L 3-2	0.398148	0.611111	1.5103	0.40463	0.818452	0.453968
SHD-H 4-2	0.208333	0.56746	1.39683	0.40625	0.693915	0.460417
SNS 5-2	0.380681	0.300512	0.745243	0.40324	0.278133	0.340153
FOS 6-2	0.306122	0.561224	1.36364	0.411565	0.695398	0.708333
loading quantity of sample
Volume（ul)	β-actin	TLR4	P-NF-κB	NF-κB	MyD88	P2X7
Control 1-7	10	10	10	10	10	10
Model 2-2	10	10	10	10	10	10
SHD-L 3-2	10	10	10	10	10	10
SHD-H 4-2	10	10	10	10	10	10
SNS 5-2	10	10	10	10	10	10
FOS 6-2	10	10	10	10	10	10

## Sheet: Sheet1
Black is , White is 0
#	IDV	%*	AREA	AVG	BACK
1n	1827930	1.6	70305	26	140
2n	2866122	2.5	68241	42	141
3n	4106575	3.7	74665	55	139
4n	5865821	5.2	96161	61	134
5n	912784	0.8	57049	16	108
6n	2518425	2.2	61425	41	112
7n	6343750	5.6	90625	70	111
8n	6181245	5.5	137361	45	106
9n	3977844	3.5	76497	52	126
10n	3684450	3.3	73689	50	124
11n	9529182	8.5	122169	78	119
12n	10984974	9.8	140833	78	119
13n	14873397	13.2	159929	93	110
14n	12527878	11.1	145673	86	126
15n	12528087	11.1	144001	87	125
16n	13768216	12.2	156457	88	122
IDV=Integrated Density Value s=standard
* based on Integrated Density Value
