# Supplementary material for: Shugan Hewei Decoction Alleviates Cecum Mucosal Injury and Improves Depressive- and Anxiety-Like Behaviors in Chronic Stress Model Rats by Regulating Cecal Microbiota and Inhibiting NLRP3 Inflammasome
Source: Front Pharmacol. 2021 Dec 20;12:766474. doi: 10.3389/fphar.2021.766474 (PMC8721152; doi:10.3389/fphar.2021.766474)
Supplement: Supplementary file 4 [file DataSheet5.ZIP › Supplementary_Material-original data3/FIGURE6/Figures 6L-O(Cecal-WB)/Western Blot Data Analysis and Gray value Pictures/western blot data analysis-Cecal3.xlsx]

## Sheet: Sheet2
Westernblot Test Report
Westernblot Gray value data analysis
Number	β-actin	TLR4	P-NF-κB	NF-κB	MyD88	P2X7
Control 1-8	39997	25194	11934	35055	7296	3120
Model 2-3	40749	12546	21060	35518	13860	15580
SHD-L 3-3	41280	24570	42840	35424	29610	21758
SHD-H 4-3	41616	10360	33840	35490	28800	22059
SNS 5-3	41310	24288	17974	35916	12480	14706
FOS 6-3	41140	22264	33210	35868	27720	35532
Gray value/ β-actin
Number	TLR4/β-actin	P-NF-κB/β-actin	P-NF-κB/NF-κB	NF-κB/β-actin	MyD88/β-actin	P2X7/β-actin
Control 1-8	0.629897	0.298372	0.340436	0.876441	0.182414	0.0780059
Model 2-3	0.307885	0.516822	0.592939	0.871629	0.340131	0.382341
SHD-L 3-3	0.595203	1.03779	1.20935	0.85814	0.717297	0.527083
SHD-H 4-3	0.248943	0.813149	0.953508	0.852797	0.692042	0.530061
SNS 5-3	0.587945	0.4351	0.500445	0.869426	0.302106	0.355991
FOS 6-3	0.541176	0.807244	0.925895	0.871852	0.673797	0.863685
loading quantity of sample
Volume（ul)	β-actin	TLR4	P-NF-κB	NF-κB	MyD88	P2X7
Control 1-8	10	10	10	10	10	10
Model 2-3	10	10	10	10	10	10
SHD-L 3-3	10	10	10	10	10	10
SHD-H 4-3	10	10	10	10	10	10
SNS 5-3	10	10	10	10	10	10
FOS 6-3	10	10	10	10	10	10

## Sheet: Sheet1
Black is , White is 0
#	IDV	%*	AREA	AVG	BACK
1n	1827930	1.6	70305	26	140
2n	2866122	2.5	68241	42	141
3n	4106575	3.7	74665	55	139
4n	5865821	5.2	96161	61	134
5n	912784	0.8	57049	16	108
6n	2518425	2.2	61425	41	112
7n	6343750	5.6	90625	70	111
8n	6181245	5.5	137361	45	106
9n	3977844	3.5	76497	52	126
10n	3684450	3.3	73689	50	124
11n	9529182	8.5	122169	78	119
12n	10984974	9.8	140833	78	119
13n	14873397	13.2	159929	93	110
14n	12527878	11.1	145673	86	126
15n	12528087	11.1	144001	87	125
16n	13768216	12.2	156457	88	122
IDV=Integrated Density Value s=standard
* based on Integrated Density Value
