# Supplementary material for: Shugan Hewei Decoction Alleviates Cecum Mucosal Injury and Improves Depressive- and Anxiety-Like Behaviors in Chronic Stress Model Rats by Regulating Cecal Microbiota and Inhibiting NLRP3 Inflammasome
Source: Front Pharmacol. 2021 Dec 20;12:766474. doi: 10.3389/fphar.2021.766474 (PMC8721152; doi:10.3389/fphar.2021.766474)
Supplement: Supplementary file 4 [file DataSheet5.ZIP › Supplementary_Material-original data3/FIGURE6/Figures 6L-O(Cecal-WB)/Western Blot Data Analysis and Gray value Pictures/western blot data analysis-Cecal5.xlsx]

## Sheet: Sheet2
Westernblot Test Report
Westernblot Gray value data analysis
Number	β-actin	TLR4	P-NF-κB	NF-κB	MyD88	P2X7
Control 1-5	55575	45080	11100	44064	4921	11628
Model 2-5	56320	29315	19035	45838	17589	16731
SHD-L 3-5	56502	39690	43200	45346	28200	23534
SHD-H 4-5	56280	16368	37632	45264	22188	24400
SNS 5-5	61425	31460	21216	44705	12672	17316
FOS 6-5	56700	29568	38220	44720	22950	52224
Gray value/ β-actin
Number	TLR4/β-actin	P-NF-κB/β-actin	P-NF-κB/NF-κB	NF-κB/β-actin	MyD88/β-actin	P2X7/β-actin
Control 1-5	0.811156	0.19973	0.251906	0.792874	0.088547	0.209231
Model 2-5	0.520508	0.337979	0.415267	0.813885	0.312305	0.29707
SHD-L 3-5	0.702453	0.764575	0.952675	0.802556	0.499097	0.416516
SHD-H 4-5	0.290832	0.668657	0.831389	0.804264	0.394243	0.433547
SNS 5-5	0.512169	0.345397	0.474578	0.727798	0.2063	0.281905
FOS 6-5	0.521481	0.674074	0.854651	0.788713	0.404762	0.921058
loading quantity of sample
Volume（ul)	β-actin	TLR4	P-NF-κB	NF-κB	MyD88	P2X7
Control 1-5	10	10	10	10	10	10
Model 2-5	10	10	10	10	10	10
SHD-L 3-5	10	10	10	10	10	10
SHD-H 4-5	10	10	10	10	10	10
SNS 5-5	10	10	10	10	10	10
FOS 6-5	10	10	10	10	10	10

## Sheet: Sheet1
Black is , White is 0
#	IDV	%*	AREA	AVG	BACK
1n	1827930	1.6	70305	26	140
2n	2866122	2.5	68241	42	141
3n	4106575	3.7	74665	55	139
4n	5865821	5.2	96161	61	134
5n	912784	0.8	57049	16	108
6n	2518425	2.2	61425	41	112
7n	6343750	5.6	90625	70	111
8n	6181245	5.5	137361	45	106
9n	3977844	3.5	76497	52	126
10n	3684450	3.3	73689	50	124
11n	9529182	8.5	122169	78	119
12n	10984974	9.8	140833	78	119
13n	14873397	13.2	159929	93	110
14n	12527878	11.1	145673	86	126
15n	12528087	11.1	144001	87	125
16n	13768216	12.2	156457	88	122
IDV=Integrated Density Value s=standard
* based on Integrated Density Value
